# Supplementary material for: The complete organellar genomes of the entheogenic plant Psychotria viridis (Rubiaceae), a main component of the ayahuasca brew
Source: PeerJ. 2022 Oct 18;10:e14114. doi: 10.7717/peerj.14114 (PMC9586082; doi:10.7717/peerj.14114)
Supplement: Supplemental Information 1 [file peerj-10-14114-s001.zip]

Archive with 4 entries (4 files):
- ON064099.txt
- ON064100.txt
- ON968433.txt
- README.txt
