# Supplementary material for: The complete organellar genomes of the entheogenic plant Psychotria viridis (Rubiaceae), a main component of the ayahuasca brew
Source: PeerJ. 2022 Oct 18;10:e14114. doi: 10.7717/peerj.14114 (PMC9586082; doi:10.7717/peerj.14114)
Supplement: Supplemental Information 1 [file peerj-10-14114-s001.zip › ON968433.txt]

LOCUS       PviridisII            570344 bp    DNA     circular PLN 08-JUL-2022
DEFINITION  Psychotria viridis mitochondrion haplotype II, complete genome.
ACCESSION   PviridisII
VERSION
KEYWORDS    .
SOURCE      mitochondrion Psychotria viridis
  ORGANISM  Psychotria viridis
            Eukaryota; Viridiplantae; Streptophyta; Embryophyta; Tracheophyta;
            Spermatophyta; Magnoliopsida; eudicotyledons; Gunneridae;
            Pentapetalae; asterids; lamiids; Gentianales; Rubiaceae;
            Rubioideae; Psychotrieae; Psychotria.
REFERENCE   1  (bases 1 to 570344)
  AUTHORS   Varani,A.M., Silva,S.R., Lopes,S.S.S., Barbosa,J.B.F.,
            Oliveira,D.R., Correa,M.A., Moraes,A.P., Miranda,V.F.O. and
            Prosdocimi,F.
  TITLE     The complete organellar genomes of the entheogenic plant Psychotria
            viridis Ruiz & Pav. (Rubiaceae)
  JOURNAL   unpublished
REFERENCE   2  (bases 1 to 570344)
  AUTHORS   Varani,A.M., Silva,S.R., Lopes,S.S.S., Barbosa,J.B.F.,
            Oliveira,D.R., Correa,M.A., Moraes,A.P., Miranda,V.F.O. and
            Prosdocimi,F.
  TITLE     Direct Submission
  JOURNAL   Submitted (08-JUL-2022) Departamento de Tecnologia, Univ. Estadual
            Paulista 'Julio de Mesquita Filho' - UNESP-Jaboticabal, Via de
            Acesso Prof.Paulo Donato Castellane s/n, Jaboticabal, SP 14884-900,
            BRAZIL
COMMENT     Bankit Comment: ALT EMAIL:alessandro.varani@unesp.br
            Bankit Comment: TOTAL # OF SEQS:2
            
            ##Assembly-Data-START##
            Assembly Method       :: Flye v. 2.9
            Assembly Name         :: Pviridis_MT_HP1
            Coverage              :: 60x
            Sequencing Technology :: PacBio
            ##Assembly-Data-END##
FEATURES             Location/Qualifiers
     source          1..570344
                     /organism="Psychotria viridis"
                     /organelle="mitochondrion"
                     /mol_type="genomic DNA"
                     /db_xref="taxon:189196"
                     /dev_stage="adult"
                     /country="Brazil"
                     /collection_date="SEP-2021"
                     /collected_by="Silva,S.R. and Lopes,S.S."
     gene            join(complement(421868..422097),
                     complement(419810..421025),222051..222072,2673..3067,
                     4165..4302)
                     /gene="nad5"
                     /exception="trans_splicing"
                     /note="shared exon3, exon4, and exon5"
     CDS             join(complement(421868..422097),
                     complement(419810..421025),222051..222072,2673..3067,
                     4165..4302)
                     /gene="nad5"
                     /exception="trans_splicing"
                     /codon_start=1
                     /product="NADH dehydrogenase subunit 5"
                     /translation="MYLLIVFLPLLGSGVAGFFGRFLGSEGTAIMTTTCLSFSAILSL
                     IAFYEVAPGASACYLKMAPWISSEMFDASWGFLFDSPTVVMLIVVTFISSLVHLYSIS
                     YMSEDPHSPRFMCYLSIPTFFMPMLVTGDNSLQLFLGWEGVGLASYLLIHFWFTRLQA
                     DKAAIKAMLVNRVGDFGLAPGISGCFTLFQTVDFSTIFACASAPRNSWISCNMRFNAI
                     TLICILLLIGAVGKSAQIGSHTWLPDAMEGPTPVSALIHAATMVTAGVFMIARCSPLF
                     EYPPTALIVITAAGAMTSFLAATTGILQNDLKRVIAYSTCSQLGYMIFACGISNYSVS
                     VFHLMNHAFFKALLFLSAGSVIHAMSDEQDMRKMGGLASSFPFTYAMMLIGSLSLIGF
                     PFLTGFYSKDVILELAYTKYTISGNFAFWLGSVSVLFTSYYSFRSLFLTFLVPTNSFG
                     RDILRCHDAPIPMAIPLILLALGSLFVGYLAKDMMIGLGTNFWANSPFVLPKNEILAE
                     SEFAAPTIIKLIPIPFSTSGAFVAYNVNPVADQFQRAFQTSLFCNRLYTFFNKRWFFD
                     QVLNDFLVRSFLRFGYEVSFEALDKGAIEILGPYGISYTFRRLAERISKLQSGFVYHY
                     AFAMLLGSTLFVTFSRMWDSLSSWVDNRPSFIWIVSRFYNNK"
     gene            join(complement(311408..311637),
                     complement(309350..310565),222051..222072,2673..3067,
                     4165..4302)
                     /gene="nad5"
                     /exception="trans_splicing"
                     /note="shared exon3, exon4, and exon5"
     CDS             join(complement(311408..311637),
                     complement(309350..310565),222051..222072,2673..3067,
                     4165..4302)
                     /gene="nad5"
                     /exception="trans_splicing"
                     /codon_start=1
                     /product="NADH dehydrogenase subunit 5"
                     /translation="MYLLIVFLPLLGSGVAGFFGRFLGSEGTAIMTTTCLSFSAILSL
                     IAFYEVAPGASACYLKMAPWISSEMFDASWGFLFDSPTVVMLIVVTFISSLVHLYSIS
                     YMSEDPHSPRFMCYLSIPTFFMPMLVTGDNSLQLFLGWEGVGLASYLLIHFWFTRLQA
                     DKAAIKAMLVNRVGDFGLAPGISGCFTLFQTVDFSTIFACASAPRNSWISCNMRFNAI
                     TLICILLLIGAVGKSAQIGSHTWLPDAMEGPTPVSALIHAATMVTAGVFMIARCSPLF
                     EYPPTALIVITAAGAMTSFLAATTGILQNDLKRVIAYSTCSQLGYMIFACGISNYSVS
                     VFHLMNHAFFKALLFLSAGSVIHAMSDEQDMRKMGGLASSFPFTYAMMLIGSLSLIGF
                     PFLTGFYSKDVILELAYTKYTISGNFAFWLGSVSVLFTSYYSFRSLFLTFLVPTNSFG
                     RDILRCHDAPIPMAIPLILLALGSLFVGYLAKDMMIGLGTNFWANSPFVLPKNEILAE
                     SEFAAPTIIKLIPIPFSTSGAFVAYNVNPVADQFQRAFQTSLFCNRLYTFFNKRWFFD
                     QVLNDFLVRSFLRFGYEVSFEALDKGAIEILGPYGISYTFRRLAERISKLQSGFVYHY
                     AFAMLLGSTLFVTFSRMWDSLSSWVDNRPSFIWIVSRFYNNK"
     exon            2673..3067
                     /gene="nad5"
                     /number=4
     exon            4165..4302
                     /gene="nad5"
                     /number=5
     gene            5556..6266
                     /gene="mttB"
     CDS             5556..6266
                     /gene="mttB"
                     /note="Sec-independent protein translocase"
                     /codon_start=1
                     /transl_except=(pos:5556..5558,aa:Met)
                     /product="Putative Protein Transporter, mttB"
                     /translation="MIGLGLTWFTRYWFPEELISPLAKPFLSLPLDSYFVRTQSTEAF
                     STYVATSSIACSYFIFPLISHQIWCFLIPSCYGEQRTKYNRFLYLSGSRFSLFLFLTP
                     PRVIPNVWHFPYFMGATSTNSLMIKLQPKIYDHIMLTVRISFIPSVCSQVPVIVIRLP
                     ESRGLSVETSTNNRRFLMVFSLLTAALSTPPDIWCQIIARFLIFLIIELAISVASIIQ
                     VREEGWTSEMRDISGERR"
     gene            6548..7207
                     /gene="nad6"
                     /note="blatX_hit nad6_Psychotria_MT-hp1.gb, position 1 -
                     660, psl score 100.0, coverage 100.00%, match 100.00%"
     CDS             6548..7207
                     /gene="nad6"
                     /codon_start=1
                     /product="NADH dehydrogenase subunit 6"
                     /translation="MILSVLSSPALVSGLMVVRAKNPVHSVLFPIPVFRNTSGLLLLL
                     GLDFFAMIFPVVHIGAIAVSFLFVVMMFHIQIAEIHEEVLRYLPVSGIIGLIFWWEMF
                     FILDNESIPLLPTHRNTTSLRYTVYAGKVRSWTNLETLGNLLYTYYFVWFLVPSLILL
                     VAMIGAIVLTMHRTTRVKRQDVFRRNAIDFRRTIMRRTTDPSRSTKRKVARRYWFKSN
                     S"
     gene            9044..9232
                     /gene="rpoB-cp-1"
                     /note="chloroplast-like, pseudogene (multiple problems)"
                     /pseudo
     gene            9996..11615
                     /gene="ccmFn"
                     /note="blatX_hit ccmFn_Psychotria_MT-hp1.gb, position 1 -
                     1620, psl score 100.0, coverage 100.00%, match 100.00%"
     CDS             9996..11615
                     /gene="ccmFn"
                     /codon_start=1
                     /product="cytochrome c maturation protein CcmFN"
                     /translation="MSIYELFHYSLFPGLFVAFTYNKKQRPVFGAAPAFWCILLSFLG
                     LLFCHIPNNLSNYNVLTANAPFFYQISGTWSNHEGSILSWCRILSFYGFLLCYRGRLQ
                     SHNVSKRGGHRESLFFSFVSNFVKNSILSLPRYEQKSWAAPQLYTPFVLRTLFDSELR
                     SREGKRTHPLLHLARDDKERAPSIRCSSIDSALGIALFFSLFLSASSDPFVRNFFVRT
                     EPLAESNPVPQDPISAIHPPCIYAGDVASAMGFGLCRSKMMNGIVAGHSPPMRKDATE
                     KNGTLFRSVGCLGSRITSELFTLKFKDVGAKCYPALLLRSNRSRLRRRFFAFSSLWTG
                     ALVDTGGEQAKRVVRNGKKDTTTSPLCWTAGANTVVSDQDQEPIRIWILTCRWFLTVG
                     ILPGSWWAYHELGRGGWWFRDPVENASFMPRVLATARIHSVILPLLHSWTSFLKIVTF
                     LCCVLGTFSIRSGLLAPVHSFATDDTRGILLWRFFLLMTGISMILFSQMKQQASVRRT
                     YKKEMVVARSTLVHLRHSARAQARPVILWKN"
     gene            17442..17524
                     /gene="trnY-GUA"
                     /note="annotated by tRNAscan-SE v2.0.7, infernal score:
                     69.3"
     tRNA            17442..17524
                     /gene="trnY-GUA"
                     /product="tRNA-Tyr"
     gene            29477..29550
                     /gene="trnH-GUG-cp"
                     /note="annotated by tRNAscan-SE v2.0.7, infernal score:
                     57.1"
     tRNA            29477..29550
                     /gene="trnH-GUG-cp"
                     /product="tRNA-His"
     gene            complement(29946..31010)
                     /gene="rbcL-cp-1"
                     /note="chloroplast-like"
     CDS             complement(29946..31010)
                     /gene="rbcL-cp-1"
                     /note="chloroplast-like, partial protein showing 74% of
                     coverage and 98% of identity to rbcL ptDNA"
                     /codon_start=1
                     /product="Ribulose bisphosphate carboxylase large chain,
                     partial protein"
                     /translation="MFTSIVGNVFGFKALRALRLEDLRIPISYIKTFQGPPHGIQVER
                     DKLNKYGRPLLGCTIKPKLGLSAKNYGRAVYECLRGGLDFTKDDENVNSQPFMRWRDR
                     FLFCAEAIYKAQAETGEIKGHYLNATAGTCEEMIKRAVFARELGVPIVMYDYLTGGFT
                     ANTSLAHYCRDNGLLLHIHRAMHAVIDRQKNHGMHFRVLAKALRMSGGDHIHAGTVVG
                     KLEGERDITLGFVDLLRDDYIEKDRSRGIYFTQDWVSLPGVIPVASGGIHVWHMPALT
                     EIFGDDSVLQFGGGTLGHPWGNAPGAVANRVAIEACVQARNEGRDLAAEGNEILREAS
                     KWSPELAAACEVWKEIRFHF"
     gene            32847..33985
                     /gene="rrnS"
                     /note="blatN_hit rrn18_NC_024293.1, position 1 - 1138, psl
                     score 98.9, coverage 61.90%, match 61.30%"
     rRNA            32847..33985
                     /gene="rrnS"
                     /product="18S ribosomal RNA"
     gene            34253..34974
                     /gene="rrn5"
                     /note="blatN_hit rrn5_NC_041494.1, position 1 - 113, psl
                     score 100.0, coverage 100.00%, match 100.00%"
     rRNA            34253..34974
                     /gene="rrn5"
                     /product="5S ribosomal RNA"
     gene            35423..36265
                     /gene="atp6"
                     /note="blatX_hit atp6_Psychotria_MT-hp1.gb, position 1 -
                     843, psl score 100.0, coverage 100.00%, match 100.00%"
     CDS             35423..36265
                     /gene="atp6"
                     /codon_start=1
                     /product="ATP synthase F0 subunit 6"
                     /translation="MDLAGLVASPLEQFTILPLIPMKIGNLYFSFTNPSLFMLLTLSL
                     VVLLLHFVTKKGGGTSVPNVWQSLVELIYDFVLNPVNEQIGGLSGNVKQKFSPRISVT
                     FTFSLFRNLQGMIPYSFTVTSHFLITLGLSFSIFIGITIVGFQRNGLHFLSFLLPAGV
                     PLPLAPFLVLLELISHCFRALSSGIRLFANMMAGHSSVKILSGFAWTMLCMHDLFYFI
                     GDLGPLFIVLALTGLELGVAILQAHVSTILICIYLNDAINLHQSAYFFIIEQKRGSVR
                     TVYE"
     gene            complement(38056..38129)
                     /gene="trnW-CCA"
                     /note="annotated by tRNAscan-SE v2.0.7, infernal score:
                     68.0; annotated by ARAGORN v1.2.38, score: 117.0; merged"
     tRNA            complement(38056..38129)
                     /gene="trnW-CCA"
                     /product="tRNA-Trp"
     gene            40196..40269
                     /gene="trnM-CAU-3"
                     /note="annotated by tRNAscan-SE v2.0.7, infernal score:
                     60.1"
     tRNA            40196..40269
                     /gene="trnM-CAU-3"
                     /product="tRNA-Met"
     gene            44628..44668
                     /gene="sdh4-pseudo"
                     /note="fragment, blatX_hit sdh4-fragment_NC_041494.1,
                     position 315 - 389, psl score 76.0, coverage 18.80%, match
                     14.29%, fragment match 76.00%"
                     /pseudo
     gene            45397..45942
                     /gene="epd"
     CDS             45397..45942
                     /gene="epd"
                     /EC_number="1.2.1.72"
                     /codon_start=1
                     /product="glyceraldehyde-3-phosphate dehydrogenase"
                     /translation="MQGSYFRVSKPLFRKIAYIEPKDPIPPVLQLKTETLLRPKEKRR
                     RSLLSFPPWLNIVSNASCTTNCLAPLAKVIHDRFGIVEGLMTTVHSITATQKTVDGPS
                     SKDWRGGRAASFNIIPSSTGAAKAVGKVLPALNGKLTGMAFRVPTVDVSVVDLTVRLE
                     NPATYAKLLSRRSLRASSRES"
     gene            51498..54894
                     /gene="rrnL"
                     /note="blatN_hit rrnL_Psychotria_MT-hp1.gb, position 1 -
                     3396, psl score 100.0, coverage 100.00%, match 100.00%"
     rRNA            51498..54894
                     /gene="rrnL"
                     /product="26S ribosomal RNA"
     gene            complement(56500..56656)
                     /gene="cob-pseudo"
                     /note="fragment; blatX_hit cob-fragment_NC_024293.1,
                     position 291 - 447, psl score 97.5, coverage 13.28%, match
                     12.94%, fragment match 97.45%"
                     /pseudo
     gene            complement(63268..63456)
                     /gene="rps19"
     CDS             complement(63268..63456)
                     /gene="rps19"
                     /codon_start=1
                     /product="ribosomal protein S19"
                     /translation="MPRRSIWKGSFVDAFLLRMKKKRDFLFNRSHVDLLFRRNSLIAP
                     YEFTMEKLLFIVRLLQGS"
     gene            64566..64638
                     /gene="trnK-UUU"
                     /note="annotated by tRNAscan-SE v2.0.7, infernal score:
                     75.0; annotated by ARAGORN v1.2.38, score: 122.7; merged"
     tRNA            64566..64638
                     /gene="trnK-UUU"
                     /product="tRNA-Lys"
     gene            64702..64810
                     /gene="nad3-pseudo"
                     /note="fragment, blatX_hit nad3-fragment_NC_024293.1,
                     position 115 - 351, psl score 76.7, coverage 57.70%, match
                     53.50%, fragment match 80.59%"
                     /pseudo
     gene            complement(65152..68621)
                     /gene="rps3"
                     /note="blatX_hit rps3_Psychotria_MT-hp1.gb, position 1 -
                     1683, psl score 98.7, coverage 100.00%, match 100.00%"
     CDS             complement(join(65152..66760,68548..68621))
                     /gene="rps3"
                     /codon_start=1
                     /product="ribosomal protein S3"
                     /translation="MARKGNPISVRLDQNRSSDSSWFSDYYYGKSVYQDVNLRSYFGS
                     IRPPTRLAFGFRLGRCIILHFPKRTFIHFFLPRRPRRLKRREKSRPGKEKGRRWAFGK
                     VGPIGCLHSNDGTEEERNEVKGREAGKRVESIRLDDQEKQNEIRIWPKKKQRYGYHDR
                     SPSKKKNLSKELRVSRAFKHPKYAGVVNDIAFLIKKDDSFSKLFKFFFPKKSRSNGPA
                     SHLLKRTLPTVRPSLNYSVMQYLLNTKNKINFDPVVVLNHFVAPGVAEPSTMGRANAQ
                     ERSLEKRIRSRISFFVESLTSEKKCLAEAKKRLTHFIRQANDLRFAGTTKTTISLFPF
                     FGATFFFLRDGLGVYKNLFFEDAREQLLGKLRRKCWNLIGKEDKVMELIEKFIDLGRI
                     GELLKGIEILIEIILRNRRIPYGHNSYLNKVKKMRSLLSNRTNTNTLIESVKIKSVYQ
                     SASPIAQDISFQPKNKTIRSIFNKIVKEIPLVMKRGVEGVRICCSGRLEGAEIARTEC
                     GKYGKTSRNVFNQKIDYAPAEVSTRYGISGVKVWISYSKKGGGRAISETYEI"
     exon            complement(65152..66760)
                     /gene="rps3"
                     /number=2
     intron          complement(66759..68549)
                     /gene="rps3"
                     /number=1
     exon            complement(68548..68621)
                     /gene="rps3"
                     /number=1
     gene            join(complement(86191..86575),458832..458914,
                     460023..460214,454420..454478,complement(69066..69324))
                     /gene="nad1"
                     /exception="trans_splicing"
                     /note="blatn_hit nad1_NC_022796.1"
     CDS             join(complement(86191..86575),458832..458914,
                     460023..460214,454420..454478,complement(69066..69324))
                     /gene="nad1"
                     /exception="trans_splicing"
                     /codon_start=1
                     /product="NADH dehydrogenase subunit 1"
                     /translation="MYIAVPAEILGIILPLLLGVAFLVLAERKVMAFVQRRRGPDVVG
                     SFGLLQPLADGLKLILKEPISPSSANFSLFRMAPVTTFMLSLVAWAVVPFDYGMVLSD
                     SNIGLLYLFAISSLGVYGIIIAGWSSNSKYAFLGALRSAAQMVPYEVSIGLILITVLI
                     CVGPRNSSEIVMAQKQIWSGIPLFPVLVMFFISCLAETNRAPFDLPEAEAELVAGYNV
                     EYSSMGSALFFLGEYANMILMSGPCTSLSPGGWPPLLDLPIFKKIPGSIWFSSKVIFF
                     LFLYIWVRAAFPRYRYDQLMGLGRKVFLPLSLARVVSVSGVLVTFQWLP"
     exon            complement(69066..69324)
                     /gene="nad1"
                     /number=5
     gene            74052..74103
                     /gene="rbcL-cp-2"
                     /note="chloroplast-like, pseudogene (multiple problems)"
                     /pseudo
     gene            76272..77108
                     /gene="ccmC"
                     /note="blatX_hit ccmC_NC_022796.1, position 8 - 713, psl
                     score 96.9, coverage 98.47%, match 95.40%"
     CDS             76272..77108
                     /gene="ccmC"
                     /codon_start=1
                     /product="cytochrome c biogenesis C"
                     /translation="MSFFSFLQPSFLMSKPRSYAQILIGSRLFLTAMAIYLSLRVAPL
                     DLQQGGNSRIPYVHVPAARMSILVYIATAINTFLFLLTKHPLFLRSSGTGIEMGAFFT
                     LFTLVTGGFRGRPMWGTFWVWDARLTSVLILFLIYLGALCFQKLSVEPAPISIRAGPI
                     DIPIIKSSVNWWNTSHQPGSISRSGTSIHVSMPIPILSNFANSPFSTRILFVLETRLP
                     IPSFLESPLTEEIEVREGIPKPSSLAESHASMAEWLKRPTHNWRIRRFNSCWMHANGT
                     LP"
     gene            77013..77087
                     /gene="trnM-CAU-1"
                     /note="annotated by ARAGORN v1.2.38, score: 107.9;
                     blatN_hit trnM-CAU_Psychotria_MT-hp1.gb, position 1 - 75,
                     psl score 100.0, coverage 100.00%, match 100.00%; merged"
     tRNA            77013..77087
                     /gene="trnM-CAU-1"
                     /product="tRNA-Met"
     gene            77252..77953
                     /gene="rpl2-rpl23-cp"
     CDS             77252..77953
                     /gene="rpl2-rpl23-cp"
                     /note="chloroplast-like, chimeric protein"
                     /codon_start=1
                     /product="chimeric chloroplast-like ribosomal protein L2
                     and L23"
                     /translation="MDGIKYAVFTDKSIRLLGKNQYTFNVESGSTTTEIKHWVELFFG
                     VKVIAMNSHRLPGKGRRMGPIMGHTMHYRRMIITLQPGYSIPPLRNKRTKIKILNSMA
                     IHLYKTSTPSTRNGTADSQVKSNPRNNLIYGQHRCGKGRNARGIITAGHRGGGHKRLY
                     RKIDFRRNEKDIYGRIVNIEYDPNRNADICLIHYGDGEKRYILHPRGAIIGDTIVSGT
                     EVPIKMGNALPLSAV"
     exon            complement(86191..86575)
                     /gene="nad1"
                     /number=1
     gene            complement(87151..87594)
                     /gene="ndhJ-cp"
                     /note="chloroplast-like"
     CDS             complement(87151..87594)
                     /gene="ndhJ-cp"
                     /note="chloroplast-like, partial protein showing 93% of
                     coverage and 94% of identity to ndhK ptDNA"
                     /codon_start=1
                     /product="NADH-plastoquinone oxidoreductase subunit J,
                     partial protein"
                     /translation="MQGSLSAWLVKHRLSHRSLGFDYQGTETLQRKPQDWHSIAVILY
                     VYGYNYLRSQCAYDVAPGGLLASVYHMTRIESGVDQPEEVYKKVFVSRKNPRIPSWVW
                     KGVDFQERESYDMLGISYDNHPRLKRILMPESWIGCPLRKDYIAP"
     gene            105224..105270
                     /gene="ndhF-cp"
                     /note="chloroplast-like, pseudogene (multiple problems)"
                     /pseudo
     gene            110435..110505
                     /gene="trnM-CAU-cp"
                     /note="annotated by tRNAscan-SE v2.0.7, infernal score:
                     47.0"
     tRNA            110435..110505
                     /gene="trnM-CAU-cp"
                     /product="tRNA-Met"
     gene            111103..111153
                     /gene="atpH-cp"
                     /note="chloroplast-like, pseudogene (multiple problems)"
                     /pseudo
     gene            118559..118632
                     /gene="rpl2-pseudo"
                     /pseudo
     gene            137891..138718
                     /gene="rps4"
                     /note="blatX_hit rps4_NC_022796.1, position 1 - 825, psl
                     score 94.5, coverage 100.36%, match 95.03%"
     CDS             137891..138718
                     /gene="rps4"
                     /codon_start=1
                     /product="ribosomal protein S4"
                     /translation="MHRGTERTSYIPFLLNPETRLDVLPARLHFSETIPQARQPISHR
                     RVCVNNGMVSITHFKVSHGDIISFQENDARGEEIIRSFYIEISISKIIGKFLDHPIRM
                     WRRTKTEWFCLLLKTKRGCRLLLKSRVLQQLRSSMQKEDLEKTKKFGSEKVCLGSSFA
                     EHNRMKRNLYHFKSLFLSKRRNEKNRSIPTRTKSPIVYNSSLYSNSTYCSASPHQFTM
                     KRKIKRIELPTHYSEVNHRTLKAVVFYGPNIDHIPHDIRLKDPNLLLRSGNGRGQNI"
     gene            141386..142374
                     /gene="rpoB-cp-2"
                     /note="chloroplast-like, pseudogene (multiple problems)"
                     /pseudo
     gene            148172..148245
                     /gene="trnM-CAU-2"
     tRNA            148172..148245
                     /gene="trnM-CAU-2"
                     /product="tRNA-Met"
     gene            151396..151469
                     /gene="trnF-GAA"
                     /note="annotated by tRNAscan-SE v2.0.7, infernal score:
                     61.0; annotated by ARAGORN v1.2.38, score: 115.5;
                     blatN_hit trnF-GAA_NC_021152.1, position 1 - 74, psl score
                     100.0, coverage 100.00%, match 100.00%; merged"
     tRNA            151396..151469
                     /gene="trnF-GAA"
                     /product="tRNA-Phe"
     gene            151551..151625
                     /gene="trnP-UGG"
                     /note="annotated by tRNAscan-SE v2.0.7, infernal score:
                     62.8; annotated by ARAGORN v1.2.38, score: 120.7; merged"
     tRNA            151551..151625
                     /gene="trnP-UGG"
                     /product="tRNA-Pro"
     gene            complement(155989..157764)
                     /gene="atp1"
                     /note="blatX_hit atp1_Psychotria_MT-hp1.gb, position 1 -
                     1339, psl score 100.0, coverage 97.67%, match 97.59%"
     CDS             complement(155989..157764)
                     /gene="atp1"
                     /codon_start=1
                     /product="ATP synthase F1 subunit 1"
                     /translation="MELSPRAAELTSLLESRISNVYTNWKVDEIGRVVSVGDGIARVY
                     GLNEIQAGEMVEFASGVKGIALNLENENVGIVVFGSDTAIKEGDLVKRTGSIVDVPAG
                     KAMLGRVVDALGVPIDGRGALSDHERRRVEVKAPGIIERKSVHEPMQTGLKAVDSLVP
                     IGRGQRELIIGDRQTGKTAIAIDTILNQKQMNERATSESETLYCVYVAIGQKRSTVAQ
                     LVQILSEANALEYSILVAATASDPAPLQFFAPYSGCAMGEYFRDNGMHALIIYDDLSK
                     QAVAYRQMSLLLRRPPGREAFPGDVFYLHSRLLERAAKRSDQTGAGSLTALPVIETQA
                     GDVSAYIPTNVIPITDGQICLETELFYRGIRPAINVGLSVSRVGSAAQLKAMKQVCGS
                     SKLELAQYREVAAFAQFGSDLDAATQALLNRGARLTEVPKQPQYTPLPIEKQILGIVI
                     YIIRMVFYAILLSFLVYTAGFPELAFCGDGNETGSSGFNLPSPDPQGETPPTNIEFVP
                     LDDRAAVVSDLCSVISRNMSETNLQLPPGWASARELAQHIWHVGDQETPLGHIVDLRN
                     ELVRPDYRNGLVWQEFVSEIELIRS"
     gene            complement(158660..159256)
                     /gene="atp4"
                     /note="blatX_hit atp4_Psychotria_MT-hp1.gb, position 1 -
                     597, psl score 100.0, coverage 100.00%, match 100.00%"
     CDS             complement(158660..159256)
                     /gene="atp4"
                     /codon_start=1
                     /product="ATPase subunit 4"
                     /translation="MIWSSTSMQARKMLFAAILSICALSSKKILIYNEEMIVAACFIG
                     FIIFSRNSLGKTFKVTLDGRIQAIQEESQQFPNPNEVVPPESNEQQRLLRISLRICGT
                     VVESLPIARCAPKCEKTVQALLCRNLNVKSATLPNATSSRRIRLQDDLVTGFHFSVSE
                     RFEPGSTLKASIVELIREGLAVLRMVRVGGSLKNKEDK"
     gene            177623..178078
                     /gene="ltrA"
     CDS             177623..178078
                     /gene="ltrA"
                     /codon_start=1
                     /product="Group II intron-encoded protein LtrA"
                     /db_xref="COG:COG3344"
                     /translation="MSPILANVILHKLDKFMVDLKTQFYTGRSHRMNPEYKRLWRTGQ
                     MNILRDRERNISSRMLKDTQYKRLQYVRYADDFLIGVIGSKSDCEMLRCKIKDFLDSK
                     LKMTLNLDKTKITHARDDMAAFLGTNVRITPPRLRPIVHYELLFFNEWD"
     gene            complement(181658..181729)
                     /gene="trnQ-UUG"
                     /note="annotated by tRNAscan-SE v2.0.7, infernal score:
                     64.9; annotated by ARAGORN v1.2.38, score: 117.2;
                     blatN_hit trnQ-UUG_NC_041494.1, position 1 - 72, psl score
                     100.0, coverage 100.00%, match 100.00%; merged"
     tRNA            complement(181658..181729)
                     /gene="trnQ-UUG"
                     /product="tRNA-Gln"
     gene            189189..189434
                     /gene="atp9"
                     /note="blatX_hit atp9_Psychotria_MT-hp1.gb, position 1 -
                     246, psl score 100.0, coverage 100.00%, match 100.00%"
     CDS             189189..189434
                     /gene="atp9"
                     /codon_start=1
                     /product="ATP synthase F0 subunit 9"
                     /translation="MLEGAKSMGAGAATIASAGAAVGIGNVLSSSIHSVARNPSLAKQ
                     LFGYAILGFALTEAIALFALMMAFLILSVFRSKKEVL"
     gene            203340..205601
                     /gene="ccmFc"
                     /note="blatX_hit ccmFc_Psychotria_MT-hp1.gb, position 1 -
                     1320, psl score 98.4, coverage 100.00%, match 100.00%"
     CDS             join(203340..204110,205053..205601)
                     /gene="ccmFc"
                     /codon_start=1
                     /product="cytochrome c biogenesis FC"
                     /translation="MVQLHNFFFLITSMVVPRGTAAPVLLKWFVNRDVPTGAPFYNVT
                     IIPIPIPSFPLLVYLHSRKFIRSTNGAKRGVLVRASRPILLSDIIGRSSSETRARNAL
                     FRFVLVLHFLLLESKADFSYLESFCGVLFLLFFCTFFFLPRDRSAKRERARRRKGQRL
                     WPNGNEQRRNDKMRCPRHPHLERRVEGNFRPVAFSAPPSSGGACVGGAPSEIGLEALT
                     LPTSRQRMAVGHDYYQKALIKMNISHGGVCIFMLGVLLSNTKKIQFTQRLPLGSELHM
                     GTERCCLRSLDHLHGPTFHSICGNFMIYKPSLTNDRLMFEHDESFRANLLPIHFPAAY
                     ENGKLEHFLHRGMKNHEHNNFWLTMFPEKRYFRETTSTTEVAIHTNLFTDLYASIGTS
                     SSRTGGWYTTIMKLPFIFFIWIGFMLASLGGLRSLLRQLQKDKLRWN"
     exon            203340..204110
                     /gene="ccmFc"
                     /number=1
     intron          204111..205052
                     /gene="ccmFc"
                     /number=1
     exon            205053..205601
                     /gene="ccmFc"
                     /number=2
     gene            220945..220995
                     /gene="nad6-pseudo"
                     /note="fragment; blatX_hit nad6-2-fragment_NC_021152.1,
                     position 388 - 466, psl score 81.1, coverage 10.75%, match
                     8.71%, fragment match 81.01%; blatX_hit
                     nad6-fragment_NC_024293.1, position 388 - 466, psl score
                     79.8, coverage 12.78%, match 10.19%, fragment match
                     79.75%; merged"
                     /pseudo
     gene            221052..221549
                     /gene="rps1"
                     /note="blatX_hit rps1_Psychotria_MT-hp1.gb, position 1 -
                     498, psl score 100.0, coverage 100.00%, match 100.00%"
     CDS             221052..221549
                     /gene="rps1"
                     /codon_start=1
                     /product="ribosomal protein S1"
                     /translation="MSIYLSRSFPRSNSSFFLCSENALQSEVLRLREEKFLVYTGLGT
                     PRICMQDELTGVPINRATRFENKVGSLDLVAGEPLLLLPRRFRQNRAWMELNKIWRTN
                     TKVKGFIIKKIKGGYSVAIAGFFAFLPFRRRRKRKKGISNYRFTIESINPKKMNIVVW
                     CSNSR"
     exon            222051..222072
                     /gene="nad5"
                     /number=3
     gene            239988..240024
                     /gene="psaB-cp"
                     /note="chloroplast-like, pseudogene (multiple problems)"
                     /pseudo
     gene            252087..253268
                     /gene="cob-1"
                     /note="blatX_hit cob_Psychotria_MT-hp1.gb, position 1 -
                     1182, psl score 100.0, coverage 100.00%, match 100.00%"
     CDS             252087..253268
                     /gene="cob-1"
                     /codon_start=1
                     /product="apocytochrome b"
                     /translation="MTIRNQRFSLLKQPIFSTLNQHLIDYPTPSNLSYWWGFGSLAGI
                     CLVIQIVTGVFLAMHYTPHVDLAFNSVEHIMRDVEGGWLLRYMHANGASMFLIVVHLH
                     IFRGLYYASYSSPREFVWCLGVVIFLLMIVTAFIGYVLPWGQMSFWGATVITSLASAI
                     PVVGDTIVTWLWGGFSVDNATLNRFFSLHHLLPFFLVGASILHLAALHQYGSNNPLGV
                     HSEMDKIASYPYFYVKDLVGWVAFAIFFSIWIFYAPNVLGHPDNYIPANPMSTPPHIV
                     PEWYFLPIYAILRSIPDKSGGVAAIALVFICLLALPFFKSMYVRSSSFRPIHQGIFWL
                     LLADCLLLGWIGCQPVEAPFVTIGQISPFVFFLFFAITPILGRVGIRIPNSYTDETDN
                     T"
     gene            273246..281485
                     /gene="nad4-1"
                     /note="blatX_hit nad4_Psychotria_MT-hp1.gb, position 1 -
                     1488, psl score 98.1, coverage 100.00%, match 100.00%"
     CDS             join(273246..273706,275068..275582,278717..279139,
                     281397..281485)
                     /gene="nad4-1"
                     /codon_start=1
                     /product="NADH dehydrogenase subunit 4"
                     /translation="MLEHFCECYSDLSGLILCPVLGSITPLFIPNERIRPIRLIGLCV
                     SLITFLYPPVLRIQFDPSTAKSQFVESLRWLPYENIHFYLGIDGISLFFVILTTFLIP
                     ICILVGWSDMRSYGKEYITASLIREFLMIAVFCMLDLLLFYVLSESVPIPMFIIIGVW
                     GSRQRKIKAAYQFFLYTLLGSVFMLLAILLILLQTGTTDLQISLTTEFSERRQIFLWI
                     AFFASFAVKVPMVPVHIWLPEAHVEAPTAGSVILAGILLKLGTYGFLRFSIPMFPEAT
                     LCSTPFIYTSSAIAIIYTSSTTLRQIDLKKIIAYSSVAHMNLVTIGMFSPNIQGIGGS
                     ILPMSSHGLVSSALFLCVGVLYDRHKTRLVRYYGGSVSTMPNLPTIFFSFTLANMSSP
                     GTSSFIGEFLILVGAFQRNSLVATLAALGMILGAAYSLWLYNRAVSGNLKPDFLHKFS
                     DPNGREVSIFIPFFVGVVWMGVHPKVFPDRMHTSVSNLVQHGKFH"
     exon            273246..273706
                     /gene="nad4-1"
                     /number=1
     intron          273707..275067
                     /gene="nad4-1"
                     /number=1
     exon            275068..275582
                     /gene="nad4-1"
                     /number=2
     intron          275583..278716
                     /gene="nad4-1"
                     /number=2
     exon            278717..279139
                     /gene="nad4-1"
                     /number=3
     intron          279140..281396
                     /gene="nad4-1"
                     /number=3
     exon            281397..281485
                     /gene="nad4-1"
                     /number=4
     exon            complement(309350..310565)
                     /gene="nad5"
                     /number=2
     exon            complement(311408..311637)
                     /gene="nad5"
                     /number=1
     gene            complement(311829..314033)
                     /gene="cox2-2"
                     /note="blatX_hit cox2_Psychotria_MT-hp1.gb, position 1 -
                     1173, psl score 98.2, coverage 100.00%, match 100.00%"
     CDS             complement(join(311829..312613,313646..314033))
                     /gene="cox2-2"
                     /codon_start=1
                     /product="cytochrome c oxidase subunit 2"
                     /translation="MIVLEWLFLTITIAPCDAAEPWQLGSQDAATPMMQGIIDLHHDI
                     FFFLILILVFVSWILVRTLWHFHYKKNPIPQRIVHGTTIEILWTIFPSIILMFIAIPS
                     FALLYSMDEVVVDPAITIKAIGHQWYRTYEYSDYNSSDEQSLTFDSYMIPEDDPELGQ
                     SRLLEVDNRVVVPAKTHLRIIVTSADVLHSWAVPSLGVKCDAVPGRLNQTSISVQREG
                     VYYGQCSEICGTNHAFMPIVVEAVDRKDYGSRVSNHGQETRILSPKENKILVDDIRKS
                     IAKFDRWVKTTKEPSPEEIVIKTIEGRESFRYSTWNSLVMELKHYGAEVLPNNNNNTF
                     QAWSGALQKILPKESAEVSQMRAISRNLNKEGVENTTFKQLLEFVKLKNKRKYGGN"
     exon            complement(311829..312613)
                     /gene="cox2-2"
                     /number=2
     intron          complement(312614..313645)
                     /gene="cox2-2"
                     /number=1
     exon            complement(313646..314033)
                     /gene="cox2-2"
                     /number=1
     gene            complement(327283..327356)
                     /gene="trnD-GUC-1"
                     /note="annotated by tRNAscan-SE v2.0.7, infernal score:
                     65.8; blatN_hit trnD-GUC_NC_041494.1, position 1 - 74, psl
                     score 100.0, coverage 100.00%, match 100.00%; merged"
     tRNA            complement(327283..327356)
                     /gene="trnD-GUC-1"
                     /product="tRNA-Asp"
     gene            complement(330934..330973)
                     /gene="nad7-pseudo"
                     /pseudo
     gene            347319..347390
                     /gene="trnE-UUC"
                     /note="annotated by tRNAscan-SE v2.0.7, infernal score:
                     60.8; blatN_hit trnE-UUC_NC_024293.1, position 1 - 72, psl
                     score 100.0, coverage 100.00%, match 100.00%; merged"
     tRNA            347319..347390
                     /gene="trnE-UUC"
                     /product="tRNA-Glu"
     gene            complement(349126..349698)
                     /gene="nad9"
                     /note="blatX_hit nad9_Psychotria_MT-hp1.gb, position 1 -
                     573, psl score 100.0, coverage 100.00%, match 100.00%"
     CDS             complement(349126..349698)
                     /gene="nad9"
                     /codon_start=1
                     /product="NADH dehydrogenase subunit 9"
                     /translation="MDNQFIFKYSWETFPKKWVKKMERSEHGNRSDTNTDYLFQLLCF
                     LKFHTYTRVQVLIDICGVDYPSRKRRFEVVYNLLSTRYNSRIRVQTSADEVTRISPVV
                     SLFPSAGRWEREVWDMFGVSSINHPDLRRISTDYGFEGHPLRKDLPLSGYVEVRYDDP
                     EKRVVSEPIEMTQEFRYFDFASPWEQRSDG"
     gene            complement(350242..350727)
                     /gene="ycf2-cp-1"
                     /note="chloroplast-like, pseudogene (multiple problems)"
                     /pseudo
     gene            complement(350891..351265)
                     /gene="tuf"
     CDS             complement(350891..351265)
                     /gene="tuf"
                     /codon_start=1
                     /product="Elongation factor"
                     /translation="MVLPMCDYPGFRGFVCWMQLILSNLLIGTLYFCQVQKSQPQGQL
                     SVSGKVETGALRSGSKVLVMPSREVVTVRSLERDSHLCNVARAGDNVTVSLQGVDANR
                     VSAGCVTLLSRLQFLSILNLKF"
     gene            complement(join(352854..353041,354486..355058,
                     356370..356530,539970..540361,541417..541569))
                     /gene="nad2"
                     /exception="trans_splicing"
                     /note="blatX_hit nad2_Psychotria_MT-hp1.gb, position 1 -
                     1467, psl score 97.3, coverage 100.00%, match 100.00%"
     CDS             complement(join(352854..353041,354486..355058,
                     356370..356530,539970..540361,541417..541569))
                     /gene="nad2"
                     /exception="trans_splicing"
                     /codon_start=1
                     /product="NADH dehydrogenase subunit 2"
                     /translation="MFNLFLAVSPEIFIINATFILLIHGVVFSTSKKYDYPPLVSNVG
                     WLGLLSVLITLLLLAAGAPLLTIAHFFWNHFFRRDNFTYFCQIFLLLSTAGTISMCFD
                     FFEQERFDAFEFIVLILLSTRSMLFMISAYDSIAMYLAIELQSLCFYVIAASKRKSEF
                     STEAGSKYLILGAFSSGILLFGCSMIYGSTGATHFDQLAKILTGYEITGARSSGIYMG
                     ILFIAVGFLFKITAVPFHMWAPDIYEGSPTPVTAFLSIAPKISISANISRVSIYGSYG
                     ATLQQIFFFCSIASMILGALAAMAQTKVKRLLAYSSIGHVGYIRTGLSCGTIEGIQSL
                     LIGIFIYALMTIDAFAIVLALRQTRVKYIADLGALAKTNPILAITFSITMFSYAGIPP
                     LAGFCSKFYLFFAALGCGAYFLAPVGVVTSVIGRFYYIRLAKRMFFDTPRTWILYEPM
                     DRDKSLLLAMTSSFITSFFPYPSPLFSVTHQMALSLYL"
     exon            complement(352854..353041)
                     /gene="nad2"
                     /number=5
     intron          complement(353042..354485)
                     /number=4
     exon            complement(354486..355058)
                     /gene="nad2"
                     /number=4
     intron          complement(355059..356369)
                     /number=3
     exon            complement(356370..356530)
                     /gene="nad2"
                     /number=3
     intron          complement(356531..539969)
                     /number=2
     gene            complement(361019..361396)
                     /gene="rps12"
                     /note="blatX_hit rps12_Psychotria_MT-hp1.gb, position 1 -
                     378, psl score 100.0, coverage 100.00%, match 100.00%"
     CDS             complement(361019..361396)
                     /gene="rps12"
                     /codon_start=1
                     /product="ribosomal protein S12"
                     /translation="MPTLNQLIRHGREEKRRTDRTRALDQCPQKEGVCPRVSTRTPKK
                     PNSALRKIAKVRLSNRHDIFAYIPGEGHNLQEHSTVLIRGGRVKDLPGVKSHCIRGVK
                     DLLGIPDRRRGRSKYGAEKPKSI"
     gene            complement(361445..361801)
                     /gene="nad3"
                     /note="blatX_hit nad3_Psychotria_MT-hp1.gb, position 1 -
                     357, psl score 100.0, coverage 100.00%, match 100.00%"
     CDS             complement(361445..361801)
                     /gene="nad3"
                     /codon_start=1
                     /product="NADH dehydrogenase subunit 3"
                     /translation="MSEFAPISIYLVISPLVSLIPLGVPFPFASNSSTYPEKLSAYEC
                     GFDPFGDARSRFDIRFYLVSILFIIPDPEVTFSFPWAVPPNKIDLFGSWSMMAFLLIL
                     TIGSLYEWKRGALDRE"
     gene            362547..363728
                     /gene="cob-2"
                     /note="blatX_hit cob_Psychotria_MT-hp1.gb, position 1 -
                     1182, psl score 100.0, coverage 100.00%, match 100.00%"
     CDS             362547..363728
                     /gene="cob-2"
                     /codon_start=1
                     /product="apocytochrome b"
                     /translation="MTIRNQRFSLLKQPIFSTLNQHLIDYPTPSNLSYWWGFGSLAGI
                     CLVIQIVTGVFLAMHYTPHVDLAFNSVEHIMRDVEGGWLLRYMHANGASMFLIVVHLH
                     IFRGLYYASYSSPREFVWCLGVVIFLLMIVTAFIGYVLPWGQMSFWGATVITSLASAI
                     PVVGDTIVTWLWGGFSVDNATLNRFFSLHHLLPFFLVGASILHLAALHQYGSNNPLGV
                     HSEMDKIASYPYFYVKDLVGWVAFAIFFSIWIFYAPNVLGHPDNYIPANPMSTPPHIV
                     PEWYFLPIYAILRSIPDKSGGVAAIALVFICLLALPFFKSMYVRSSSFRPIHQGIFWL
                     LLADCLLLGWIGCQPVEAPFVTIGQISPFVFFLFFAITPILGRVGIRIPNSYTDETDN
                     T"
     gene            383706..391945
                     /gene="nad4"
                     /note="blatX_hit nad4_Psychotria_MT-hp1.gb, position 1 -
                     1488, psl score 98.1, coverage 100.00%, match 100.00%"
     CDS             join(383706..384166,385528..386042,389177..389599,
                     391857..391945)
                     /gene="nad4"
                     /codon_start=1
                     /product="NADH dehydrogenase subunit 4"
                     /translation="MLEHFCECYSDLSGLILCPVLGSITPLFIPNERIRPIRLIGLCV
                     SLITFLYPPVLRIQFDPSTAKSQFVESLRWLPYENIHFYLGIDGISLFFVILTTFLIP
                     ICILVGWSDMRSYGKEYITASLIREFLMIAVFCMLDLLLFYVLSESVPIPMFIIIGVW
                     GSRQRKIKAAYQFFLYTLLGSVFMLLAILLILLQTGTTDLQISLTTEFSERRQIFLWI
                     AFFASFAVKVPMVPVHIWLPEAHVEAPTAGSVILAGILLKLGTYGFLRFSIPMFPEAT
                     LCSTPFIYTSSAIAIIYTSSTTLRQIDLKKIIAYSSVAHMNLVTIGMFSPNIQGIGGS
                     ILPMSSHGLVSSALFLCVGVLYDRHKTRLVRYYGGSVSTMPNLPTIFFSFTLANMSSP
                     GTSSFIGEFLILVGAFQRNSLVATLAALGMILGAAYSLWLYNRAVSGNLKPDFLHKFS
                     DPNGREVSIFIPFFVGVVWMGVHPKVFPDRMHTSVSNLVQHGKFH"
     exon            383706..384166
                     /gene="nad4"
                     /number=1
     intron          384167..385527
                     /gene="nad4"
                     /number=1
     exon            385528..386042
                     /gene="nad4"
                     /number=2
     intron          386043..389176
                     /gene="nad4"
                     /number=2
     exon            389177..389599
                     /gene="nad4"
                     /number=3
     intron          389600..391856
                     /gene="nad4"
                     /number=3
     exon            391857..391945
                     /gene="nad4"
                     /number=4
     exon            complement(419810..421025)
                     /gene="nad5"
                     /number=2
     exon            complement(421868..422097)
                     /gene="nad5"
                     /number=1
     gene            complement(422289..424493)
                     /gene="cox2-1"
                     /note="blatX_hit cox2_Psychotria_MT-hp1.gb, position 1 -
                     1173, psl score 98.2, coverage 100.00%, match 100.00%"
     CDS             complement(join(422289..423073,424106..424493))
                     /gene="cox2-1"
                     /codon_start=1
                     /product="cytochrome c oxidase subunit 2"
                     /translation="MIVLEWLFLTITIAPCDAAEPWQLGSQDAATPMMQGIIDLHHDI
                     FFFLILILVFVSWILVRTLWHFHYKKNPIPQRIVHGTTIEILWTIFPSIILMFIAIPS
                     FALLYSMDEVVVDPAITIKAIGHQWYRTYEYSDYNSSDEQSLTFDSYMIPEDDPELGQ
                     SRLLEVDNRVVVPAKTHLRIIVTSADVLHSWAVPSLGVKCDAVPGRLNQTSISVQREG
                     VYYGQCSEICGTNHAFMPIVVEAVDRKDYGSRVSNHGQETRILSPKENKILVDDIRKS
                     IAKFDRWVKTTKEPSPEEIVIKTIEGRESFRYSTWNSLVMELKHYGAEVLPNNNNNTF
                     QAWSGALQKILPKESAEVSQMRAISRNLNKEGVENTTFKQLLEFVKLKNKRKYGGN"
     exon            complement(422289..423073)
                     /gene="cox2-1"
                     /number=2
     intron          complement(423074..424105)
                     /gene="cox2-1"
                     /number=1
     exon            complement(424106..424493)
                     /gene="cox2-1"
                     /number=1
     gene            complement(437743..437816)
                     /gene="trnD-GUC-2"
                     /note="annotated by tRNAscan-SE v2.0.7, infernal score:
                     65.8; blatN_hit trnD-GUC_NC_041494.1, position 1 - 74, psl
                     score 100.0, coverage 100.00%, match 100.00%; merged"
     tRNA            complement(437743..437816)
                     /gene="trnD-GUC-2"
                     /product="tRNA-Asp"
     gene            complement(441394..441433)
                     /gene="nad7-fragment"
                     /pseudo
     gene            453577..454200
                     /gene="psbA-cp"
                     /note="chloroplast-like, pseudogene (multiple problems)"
                     /pseudo
     exon            454420..454478
                     /gene="nad1"
                     /number=4
     gene            455140..457092
                     /gene="matR"
                     /note="blatX_hit matR_Psychotria_MT-hp1.gb, position 1 -
                     1953, psl score 100.0, coverage 100.00%, match 100.00%"
     CDS             455140..457092
                     /gene="matR"
                     /codon_start=1
                     /product="maturase-related protein"
                     /translation="MKEAIRIVLEFIYDPEFPDTSHFRSGRGCHSVLRRIKEEWGTPR
                     RFLEFDIRKCFHTIDRHRLIPIFKEEIDDPKFFYSIHQVFSAGQLVGGEKGPYSIPHS
                     VLLSALPGNIYLHKLDQEIGRIRQKYEIPIVQRIRSVLLRTGRIDDQEYFGEEASFNA
                     PQDNRAIIVGRVKSIQRKAAFYSLVSSWHTPPTSTPRLRGDQKPPFVFPPSSALAAFL
                     NKPSSLLCAAFLVEAAGLTPKAEFYGRERCNNNWATRYFFKYCKRKGLLIEPGGEAII
                     VIRSERGLARKLPPLKTHYLIRICYARYADDLLLGIAGAVELLIEIQKRIAHFLQSGL
                     NLWVDSAGSTTIAARSTVEFLGTVIREVPPRTTPIPFLRELEKRLRVKHRIHITACHL
                     RSAIHSKFRNLGNSIPIKQLTKGMSGTGSLLDAVQLVETLGTAGVISPQVSVFWGTVK
                     HIRQGSRGIPLLHSSGRSKVLSDVQQAVSRSGTHARKLSLYTPAGRKVAKEGGGRWAR
                     SISSEFPIQIEAPIKKILRRLRDRGLISRRRPWPIHVACLTNVSDGDIVNWSAGIAIS
                     PLSYYRCRDNLYQVRTIVDHQIRWSAIFTPVHKHKSSARNIIPKYSKDSNIVNQEGGK
                     TLAEFPNSIELGKLGSGQDPNNKVPL"
     gene            457567..457917
                     /gene="rps13"
                     /note="blatX_hit rps13_Psychotria_MT-hp1.gb, position 1 -
                     351, psl score 100.0, coverage 100.00%, match 100.00%"
     CDS             457567..457917
                     /gene="rps13"
                     /codon_start=1
                     /product="ribosomal protein S13"
                     /translation="MLYISGARLVADEQVRIASTKIDGIGPKKAIQVRYRLGISGNIK
                     IKELTKYQIDQIEQMIGQDHVVHWELKRGERADIERLISISCYRGIRHQDGSPVRGQR
                     THTNARTCRKLIRK"
     exon            458832..458914
                     /gene="nad1"
                     /number=2
     exon            460023..460214
                     /gene="nad1"
                     /number=3
     gene            complement(471822..472436)
                     /gene="citB"
     CDS             complement(471822..472436)
                     /gene="citB"
                     /EC_number="4.2.1.-"
                     /codon_start=1
                     /product="Aconitate/2-methylaconitate hydratase"
                     /db_xref="COG:COG1048"
                     /translation="MRTSPLTVNTAGTVDIDFEKEPIGTGKDGKSVYFKDRRPTSEEI
                     AEVVQSSVLPEMFKSTYEAITKRNPFWNQLSVPSSNLYAWDPNSTYIHQPPYFKNMTM
                     DPPGPHGVKDAYCLLNFGDSITTDHISPAGSIHKDSPAAKYLMERGVDRKDFNSYGSR
                     RGNDESHFYRHFDKLGRLRNLLIMIYFSSQAVKSGVRRRFSRWR"
     gene            complement(473135..473461)
                     /gene="nad4L-chimeric"
     CDS             complement(473135..473461)
                     /gene="nad4L-chimeric"
                     /note="chimeric protein showing 16% of coverage and 97% of
                     identity to nad4L"
                     /codon_start=1
                     /product="nad4L-like chimeric protein"
                     /translation="MDPIKYFTFSMIISISIFCVVYRRDIKESFWVQKVYSDFVNSLM
                     KYIRVGQSLLGTYMNCCRESPEFHVPRRILPRLLFYFIQFINVIRVYRWLYNKSKSRS
                     RKGKKP"
     gene            489293..489498
                     /gene="atpA-cp"
                     /gene_synonym="atpF-cp"
                     /note="chloroplast-like, pseudogene (multiple problems)"
                     /pseudo
     gene            complement(503388..503544)
                     /gene="clpP1-cp"
                     /note="chloroplast-like, pseudogene (multiple problems)"
                     /pseudo
     gene            complement(506692..507267)
                     /gene="ndhK-cp"
                     /note="chloroplast-like"
     CDS             complement(506692..507267)
                     /gene="ndhK-cp"
                     /note="chloroplast-like, partial protein showing 78% of
                     coverage and 97% of identity to ndhK ptDNA"
                     /codon_start=1
                     /product="NADH dehydrogenase subunit K, partial protein"
                     /translation="MNSIECPLLYRTAQNSVISTTLNDLSNWSRLSSLWPLLYGTSCC
                     FIEFASLIGSRFDLDRYGLVPRSSPRQADLILTAGTVTMKMAPSLVRLYEQMPEPKYV
                     IAMGACTITGGMFSTDSYSTVRGVDKLIPVDVYLPGCPPNPEAVKAAKDSLPWLLYLT
                     LKTPFSVRALVEGAFGHDTQLLLKFCCWRCW"
     gene            511293..511913
                     /gene="ccmB"
                     /note="blatX_hit ccmB_Psychotria_MT-hp1.gb, position 1 -
                     621, psl score 100.0, coverage 100.00%, match 100.00%"
     CDS             511293..511913
                     /gene="ccmB"
                     /codon_start=1
                     /product="cytochrome c maturation protein B"
                     /translation="MRRLFLSLYHKKIFPSTPITSFSLFFSYIVVTPLMLGFERDFSC
                     HSHLGPIRISPLFPFPSAPFPRNEKEDGTLELYYLSAYCLPKILLLQLVGHRVIQISR
                     VFRGFPMLQLLYQFGRSGMDRLNILLGSLVLTLLCGIHSSSALGITSSSGWNSSQNPT
                     TSPTSLPPTLSRTSIETEWFHVLLSIGYSSPFISLFPILVSISSQD"
     gene            513909..514044
                     /gene="ycf2-cp-2"
                     /note="chloroplast-like, pseudogene (multiple problems)"
                     /pseudo
     gene            514271..514593
                     /gene="rps7-pseudo"
                     /note="blatX_hit rps7_NC_022796.1, position 53 - 380, psl
                     score 91.5, coverage 72.26%, match 64.88%"
                     /pseudo
     gene            complement(521597..521668)
                     /gene="trnG-GCC"
                     /note="annotated by tRNAscan-SE v2, infernal score: 60.4"
     tRNA            complement(521597..521668)
                     /gene="trnG-GCC"
                     /product="tRNA-Gly"
     gene            complement(538969..539041)
                     /gene="trnF-GAA-cp"
                     /note="annotated by tRNAscan-SE v2.0.7, infernal score:
                     67.1; blatN_hit trnF-GAA_Psychotria_MT-hp1.gb, position 1
                     - 73, psl score 100.0, coverage 100.00%, match 100.00%;
                     merged"
     tRNA            complement(538969..539041)
                     /gene="trnF-GAA-cp"
                     /product="tRNA-Phe"
     exon            complement(539970..540361)
                     /gene="nad2"
                     /number=2
     intron          complement(540362..541416)
                     /number=1
     exon            complement(541417..541569)
                     /gene="nad2"
                     /number=1
     gene            552145..556839
                     /gene="nad7"
                     /note="blatX_hit nad7_Psychotria_MT-hp1.gb, position 1 -
                     1185, psl score 97.4, coverage 100.00%, match 100.00%"
     CDS             join(552145..552287,553215..553283,554214..554923,
                     556577..556839)
                     /gene="nad7"
                     /codon_start=1
                     /product="NADH dehydrogenase subunit 7"
                     /translation="MTTRNRQIKNFTSNFGPQHPAAHGVSRSVLEMNGEVVERAEPHI
                     GLLHRGTEKLIEYKTYLQALPYSDRSDYVSMMAQEHAYSSAVERLLNCEVPLRAQYIR
                     VLFREITRISNHLLALTTHAMDVGASTPFLWAFEEREKLLEFYERVSGARMHASFIRP
                     GGVAQDLPLGLCRDIDFSTQQFASRIDELEEMSTGNRIWKQRLVDIGTVTAQQAKDWG
                     FSGVMLRGSGVCWDLRRAAPYDVYDQSDPDVPVGTRGDCYDRYCIRIEEMRQSVRIIV
                     QCLNQMPSGIIKADDRKLCPPSRSRMKLSMESSIHHFELYTEGFSVPAPSTYTAIEAP
                     KGEFGVFLVSNGSNRPYRRKIRAPGFAHLQGLDSMSKHHMPADVVTIIGTQDIVFGEV
                     DR"
     exon            552145..552287
                     /gene="nad7"
                     /number=1
     intron          552288..553214
                     /gene="nad7"
                     /number=1
     exon            553215..553283
                     /gene="nad7"
                     /number=2
     intron          553284..554213
                     /gene="nad7"
                     /number=2
     exon            554214..554923
                     /gene="nad7"
                     /number=3
     intron          554924..556576
                     /gene="nad7"
                     /number=3
     exon            556577..556839
                     /gene="nad7"
                     /number=4
     gene            complement(558713..559174)
                     /gene="sdh4"
                     /note="blatX_hit sdh4_Psychotria_MT-hp1.gb, position 1 -
                     462, psl score 100.0, coverage 100.00%, match 100.00%"
     CDS             complement(558713..559174)
                     /gene="sdh4"
                     /codon_start=1
                     /product="succinate dehydrogenase subunit 4"
                     /translation="MVLAFCRRGSVIPICLYLLVGRYMKERISGLRNESSKTKRSGLF
                     QRITAAFLLPFIFIYKKVSSTFLPNLSLFWHINEGIEDIMADHVHQEMTRNFILVYLR
                     LFLLIVIKDFFLSLVSFLNKSKNLMDLTLTLYGIRFNTSCIPLTLPGIGIA"
     gene            complement(559102..559899)
                     /gene="cox3"
                     /note="blatX_hit cox3_Psychotria_MT-hp1.gb, position 1 -
                     798, psl score 100.0, coverage 100.00%, match 100.00%"
     CDS             complement(559102..559899)
                     /gene="cox3"
                     /codon_start=1
                     /product="cytochrome c oxidase subunit 3"
                     /translation="MIESQRHYYHLVDPSPWPISGSLGALATTVGGVMYMHSFQGGAT
                     LLSFGLIFILYTMFVWWRDVLRESTLEGHHTKVVQLGPRYGFILFIVSEVMFFFALFW
                     ASSHSSLAPTVEIGGIWPPKGIEVLDPWEIPFLNTLIPLSSGAAVTWAHHAILAGKEK
                     RAVYALVATVLLALVFTGFQGMEYYQAPFTISDSIYGSTFFLATGFHGFHVIIGTLFL
                     IICGIRQYLGHLTKEHHVGFEAAAWYWHFVDVVRLFLFVSIYWWGGI"
     gene            complement(560631..561110)
                     /gene="atp8"
                     /note="blatX_hit atp8_Psychotria_MT-hp1.gb, position 1 -
                     480, psl score 100.0, coverage 100.00%, match 100.00%"
     CDS             complement(560631..561110)
                     /gene="atp8"
                     /codon_start=1
                     /product="ATPase subunit 8"
                     /translation="MPQLDKFTYFTQFFWSCLFLFTFYIAICNDRDGVLGISRILKLR
                     NQLLSHRENKIRSRDPKTLEDILRKGFSTGVSYMYSSLFEVSQWCKAVDLLGKRRKMT
                     LISCFGEISCSRGMERNIFYLISKSSYSTSSNPGWGIPCRNDIMLIHVPHGQGSIAF"
BASE COUNT   158840 a 126028 c 127099 g 158377 t
ORIGIN      
        1 aataggtaaa ataattccgt agtaattcct aactaagaaa cctaagctaa aagcgcaagt
       61 ggaatgtatc tatagtcggc tttgccgctt cacagctcca caatcccgct tcttatctaa
      121 aataaaagaa gcttcgcaaa gcgcactctc agtcccactc gttgcctgct tcaatcaatc
      181 gtctttctgc ttgtgaaaat ggaaacgtac tttattttat taaggcggat gccctgccga
      241 gtggaggaga gattgagtcc ctgtgttgaa tgttttctag tgagtgcgca ttagccaccg
      301 taactttcaa gcttcatcaa tcgcttttaa tttcaagctt cattaccatt cgagaaatcc
      361 catcggctcc actcccccta atgcgcaaat ggcttaaaaa gcttccttca ttcgtcattc
      421 caagaatcaa gaatctcctt atttccaact gtccaaagct tatacgcagg aatcgcccat
      481 tcagggtacc cctttatgag ctcctgaaaa gaaggcggtc tttctttctt tgtggaaggt
      541 aagcaagact aaaaagattc tgtagtggtc acaaatagat agattttgtc ccgaggcatg
      601 ttcttaaaga gaagtggaag gacaaaaagt gggatgtatc gaccgggcaa tctagctttt
      661 ataagccaat ggatatttct ctaaatacac tatgtggcac caaatttcat tggtattgtt
      721 cctgcaccag taagtagccc aaactctatt ccactgtgga atcaaaaagt caaatttatt
      781 ttccggctat cttacctata gattaaggtg cgaaaacctc gcaaacattc tttcttcccg
      841 ctaagagggc tttttcaata aggctcgcgt gtgggcgctc accttttttg gcttccctaa
      901 aatagattat tttgaagttc gtaaagaccc gccccttgcc tcgttttgga tccatccacg
      961 aaaaaagtcc atcgggccgg agcgatcatc caggccgtaa ccaggatttc gggttcatct
     1021 gacatagtag ctacaatggg agattcagaa ttcgggagta taacttattc tacacaaagc
     1081 agtccacaag gtgggtagac cgaggacggt taaaagggga actgtcttgc aggatagaat
     1141 tatgttcaac aaaaagcacg aacctccaaa gaaaaaaaca aagagaatct cagtctttcg
     1201 atttcggggt aagaacagga tagtccgatc atgttcaagg gttagccaca cattcacttc
     1261 gcccccctgc taaggaaaaa gaaaagaacc tatctcctag tcttttagcc gctcttgctt
     1321 ttggtgaata gacggtgttt gaaagtgaat cagatctggg cggtgaggct gttgtgctag
     1381 aatccgcaat gtcttgattt caaacagacg atcctctagc attagataga agagcaaggt
     1441 ctttagtttt tccctgctta agcttattct atctcatgga tttccaccat ttcccgaaag
     1501 aagcattctg cctgctctgc tatcttgcca ggtgctacaa gattggaatc atgctttata
     1561 ggccttgggt ttattcctat ttaggacatt gggatattca tcccgaaaag ggatcctgcc
     1621 ttcataaatg gttgaccctg tttatgcccg cagaacaatg gagacatgtc ctgggataca
     1681 tgtcagaata tccttgaggt tgaagaggca aaagagggaa atttccaaca cagattttat
     1741 catggaatga taaggagaag aagagagaag attacccgaa ttggacgtca tgtgtgccga
     1801 ggcacctgtg tcagtatacc aggtagaatc atctgcgttg gagggcagca agggatttct
     1861 ttctggaacc agctgcaagt gaagaagaat taattggaca ggtgcgaaca gtatgacctc
     1921 atcacaccac tgacattgaa caggagctat gccaagaata cctgaagaga atcgagacgc
     1981 attgttggtg tggcggagtt tttgaaaaac tgccttgtgg ttgtccccgt tgggtcttaa
     2041 ttaagagggc gagaggcgag acgtgcttca taggctaata caaaggcacg ggtacgctcg
     2101 aaggatggaa gaggtagttg tgccaggaga ggattgaaaa gactgtcata ctcaagaggt
     2161 aacccatcaa agactttcat gacaaggtca tgatcactca ttgtatatcc aacagcatgg
     2221 atagagtcgc gaagcccttt tattgtctga acataatcag acatggatag atcatctttg
     2281 cgaagatttt gaagatccca tttaagctgc atctgacggg ctgccgcttt attttttctg
     2341 ctggtggtgg gggtatttta catccattgg gatctcttgg cttggtctcg ctatctcagt
     2401 cagctggctg cttcttggcc acgccccctg cttatagata ctctatactt tcttccaatt
     2461 tgaaaatagg aaattgcata ccattagccg atatacgtat aggaacatga gtacatgata
     2521 ttgaacgacc cggcatgcgc ccgtaccgaa gacgaataat aggtaccccc accccaggca
     2581 gagttagtga gccgtgtaat aggcgaccat ttcgcgcggt tcggggggca cttgagttag
     2641 ccgccggcgc ccgacagcgt cttgaccccc atccaacttt tgggccaatt cccccttcgt
     2701 actaccaaaa aatgagattc ttgccgaatc cgagtttgct gctccaacca ttataaaact
     2761 aataccgatt ccatttagta cttcaggtgc ttttgttgcg tataatgtaa atcccgtagc
     2821 ggatcaattc caacgagcct ttcaaactag tcttttttgt aatcgactct atactttctt
     2881 caataaacgc tggtttttcg atcaagtttt gaatgacttt ctagtcagat cgttcctgcg
     2941 tttcggatat gaagtctcat tcgaagcttt agacaaaggt gctattgaga tattgggccc
     3001 ttatggtatc tcgtacacat tccgacgatt ggctgagcga ataagtaaac ttcaaagtgg
     3061 atttgttgtg cgaagagtgc gttatgacct gtggccgcct gcctggtggg ggcggctcct
     3121 ccgttgtggg caaacgggaa acccgactct acgaacccga ggaaaggctg cacagcagta
     3181 gtaagggcgt taagaccgga gctttttgta gtgctagcag gaatgtaagt gaatgaatcc
     3241 catcccctag cgagtgaagt gcttacgccc ctttagagat aggggcgagt caaagagctc
     3301 gttcttcaaa ttgcagatct ttagattcgt aagatcataa tgtttaacgc cctttacttt
     3361 ctattctatt agtcaagcgc tagcgtccta caactagaat agtatagcag agcagccagc
     3421 ttcatacctt attattagag aaaagggcgc gctagcgctt gactgataga aaggttaggg
     3481 ggctgagaag ctgttgcttg ctgcttgctg tctacttcgc gagccttcac tgccccattc
     3541 tgtaacttcc tttctttcgt ccgtccacga ggctttaaaa agagagaaag gggcggctat
     3601 ctagcgggag ccgtttcggt tgtatgccac ggggtcccta tggacaaggg gacaagtaaa
     3661 tcatcgctta ttggcgcagg cagccctcta ccatctatcc cattgcattc catcgtctcg
     3721 tattgtactg taccgtatca gaccagatag atctattgag tgagagaaag gcagtgtaac
     3781 taattatata ttatttatat attgataggg atccccattc attcctagat tcccgtcact
     3841 acggattgag tgtccgtacc taactacatg gtagtggtct agggagcgta attgctagag
     3901 cacgggagaa tgaagagtaa tgatttcagc aagagcagcc agacggacta ctatagtgag
     3961 tctagttact actagactag actatagtca aaaggtatgg tatagcagcc tttccgagcg
     4021 agcctctggg atctcctgta aacccccatg atgtggtaaa gggaggatat taggggaagc
     4081 agtgagtgga gattcccctg cagagagccg gatgagggga gaccttcacg tccggttcgg
     4141 agggcgggga tatcccgacc ctactatcat tatgcctttg caatgttact tggttcaact
     4201 ctatttgtga ccttttctcg tatgtgggac tctctatctt cttgggtaga taatcgaccg
     4261 tctttcattt ggatagtgag tcgtttttat aataataagt aaagtaaaga ataataatcg
     4321 aactggaggg tcgatgtaat tgagctcgac ttacaggaga ggagagaaaa ggcaggatgg
     4381 cttggtaagc aagcaatccg ttatgtaggc gccaactccc agttctttct cttctttctt
     4441 ttttaagtca cgatcagaaa ggttcaaatg aagaccgtgc atctggaaag cgccggttcg
     4501 aatccgatac cccgctccct tttcaaataa gcccagctcc ctaaggagct cctctctgat
     4561 aaggaaaaaa aaagaaataa ttcatatcat gcgccccttt tcccctcatc ttcctagatt
     4621 gttctattcg ttcctgataa tttgtgcctt gctagcagcc ttgtttttac tttgtctggt
     4681 gttgtgttct attgacattt tttgggcttt gctgtcaaag tttggatgct ccgttgcgac
     4741 tcgagccatg tatatatcct ttatgaaaat gacaggttgt tccggaagtc tggctctttt
     4801 tctgtttttt gccgtgagag cgttgaatgg aatagtactg ccagaactgg tctattgcat
     4861 ggatgacaac caccgtggtt ggacatccat cttcgaaagc agctctggcg gaaactccat
     4921 aggctcttcc gagagtagcg tcaatcaacc ggtgcccgac tccccggagc ctgttgcccc
     4981 tgcagcgcct gttcttcctg aggctgatca gccagatgga ggtgggcccc tcattccgga
     5041 gcttccgaat cacctaattc ccgttgaggc tcggatggga gagttggggc atcgcctcac
     5101 aatcaattcc attagcaaaa atttgaccta cgaggaatgg gggagcatcg tagcagcgca
     5161 ggctgtcgta gaagaaaggg tcgaagccgc tttagttcac gatggctttg atcccgaaac
     5221 gattatggcc aaacgcaacc aggtacgggg ctttttgttc tacccttctg gaactagttt
     5281 ttcagagaaa acatacgtag attatttaaa aagtatcgac acccgtggta ctcgcgcctg
     5341 tgttccatac aagcgagtca tccaagccat acgacaatat aatttatctc tggaacggga
     5401 ggactgagag gagaggtaca tgattctttg atagactcta ccttgcgtcc tatcaaatct
     5461 ttttcttttg aattactcat atatttatat atttataatt tcatttcgca ccggaaactc
     5521 ttctaggaga agttcgaatc cgttccgttc ggatattgat tggtcttggt ttgacatggt
     5581 ttacgcgtta ctggttcccg gaagagttaa tatctccatt agctaaaccc tttcttagcc
     5641 tgcctttgga ctcgtatttt gttcgtacac aatcaacgga ggccttctcg acatatgttg
     5701 caacgtcttc aatagcatgc tcttacttca tctttccctt aataagtcat caaatttggt
     5761 gctttttgat ccccagttgc tatggggaac aaaggacgaa atacaataga tttctctatt
     5821 taagtggttc tcgcttttcc ttgttcctgt tcctaactcc cccccgggta attcccaatg
     5881 tttggcactt tccatacttc atgggtgcaa catcaacaaa ttcgctcatg attaaattac
     5941 aacctaagat ttatgaccat attatgttaa ctgttcgtat ttcgttcatt ccatcggtat
     6001 gctctcaggt acctgtaatt gtgatccgtt tgccagaatc aaggggtctt tctgtagaaa
     6061 cctccacgaa caatcgtcgt tttttgatgg ttttttcgct tttgacagct gctctttcca
     6121 cacctccgga tatctggtgc caaattatcg cccgtttcct tatttttttg ataatagagt
     6181 tggctatctc tgtagcatcg attatacaag ttcgtgaaga gggctggacg agtgaaatga
     6241 gggatatatc cggcgagcgc cggtgaataa ggcaagaaaa gctggagctc ggtgatatat
     6301 tccatcaaga gaaaggaggc agactggtaa gaaggccgac cacatgggaa gccgaacctc
     6361 taatcgacct gggcacataa ttaattctcg gcgtcgaaag atttgagatt cctaattaac
     6421 tcagtgagtg cgagggcttg gaagaagaaa atgaaatacg aacaaccgcg ctggtcgtaa
     6481 tagatctact ttcatgctag ttcttgctcc agcatgaaag ttccatttca gggaaggacg
     6541 acgtactatg atactttctg ttttgtcgag ccctgctttg gtctctggtt tgatggttgt
     6601 acgtgctaaa aatccggtac attccgtttt gtttcccatc ccagtctttc gcaacacttc
     6661 aggtttactt cttttgttag gtctcgactt cttcgctatg atcttcccag tagttcatat
     6721 aggagctata gccgtttcat tcctattcgt tgttatgatg ttccatattc aaatagcgga
     6781 gattcacgaa gaagtcttgc gctatttacc agtgagtggt attattggac tgatcttttg
     6841 gtgggaaatg ttcttcattt tagataatga aagcattcca ttactaccaa cccacagaaa
     6901 tacgacctct ctgagatata cggtttatgc cggaaaggta cgaagttgga ctaatttgga
     6961 aacattgggc aatttacttt atacctacta tttcgtctgg tttttggttc ctagtcttat
     7021 tttattagta gccatgattg gggctatagt acttactatg cataggacta ctagggtgaa
     7081 aagacaggat gtattccgac gaaatgctat tgattttagg aggactataa tgaggaggac
     7141 gacagaccca tcacgatcga ctaagaggaa agtcgcacgg agatattggt tcaaatccaa
     7201 ttcgtgatca cagacgataa aatagaccct taagctccta tacgacttcc tttcctttca
     7261 aacagcgtct ttttcctaac aaacataaca gctccttcgg accctttggt tcggtcggta
     7321 tcgtcgtcca atctctgctt ccttccagtc tcgatgtgcc caacaacgac agatacattc
     7381 taaaaagaag tcccccgcgt ctcctactcc taccttcgta ctgcaagcca gcctttcact
     7441 cgaactcccg ttaccgccgt ccctattggc ttgtctccat tccccgggcc atcctattag
     7501 cctctccatc tttgccttcc cggcgtctag ccttgtaatt attaattagt aattggctga
     7561 ttaagatcaa ctgcctccac cattggtggt tcttaatctc aataccgtag gaatgctctt
     7621 ggtcttgata aaaccagatc aggatccatt gctgctatca ttccctatgc ttctgcgttc
     7681 cataccccaa cctctgtggg actgctcgct ttggcactgt aacttgatca gtaagtgagt
     7741 gaaacaatcg ctgctgctgg attgttcacg gctataaaaa caaagacagg aataacttat
     7801 agctatagca tagctactgg ctctggaaag ccttcttacg ccttattagc gagagttttg
     7861 actgagcctt aacttaactg cctccagagg tgcgctttaa caggacttca gcttacataa
     7921 aataggccta cgaaagaaag accaagaaca accttcttta gtacatggtc agatgaatgc
     7981 cgcactttaa gttcttttga gaggacactt tggcctctgt tgttagagac tcatcttatc
     8041 ttccgaaccc aacgagtgga atacctgtaa cgagtataga cgagataaac tactctcgca
     8101 aagaaccttc cttctattcc ttacgtcaag actattcctt atagcgagtt gcttattctc
     8161 agggtgcaca gaggttggag ctttcttctt ctttagaaat agtcctaaat gcatgaaaag
     8221 tggacaagga attaatggca gttgctagaa aagacaagga acgtgggata atggtaggaa
     8281 tagctcctag gaaataagca gtcggggcac ccgttgaaga tagatttgcc cgtgctacgg
     8341 ccgggaatga ttttcacagt caaaaagaaa gatatggcca actctagttg gctgctagga
     8401 gatagaaaag ggagtgggct aatttaagga aagagaaatg gatggaaaag tactccatag
     8461 cggagtgctc actaatgaaa aggttaaggc gggcatcgaa atgctacata ttccacggta
     8521 atgtggaatc atccaatcac ctgctttttg aagtagccaa gtcaagaaaa gaaggcacgc
     8581 ctgaacattg tgttgtggag tcggaaggta gggtgttcaa gctctctaaa agtggttatt
     8641 taccagtatc cggcttcgat cggtaaactt gaatttcaca taggcacttg atagttcgat
     8701 aagccaaaga aagataggaa tgcttttttc ccaggttagt ttgatttttt gaaacattgg
     8761 ggagttcccg ggccttatta ggagttccta cctttgtttc ttatgtttgt ttaagggggg
     8821 caagaaagca agtctgaagt gaaggcagaa gcttcaatag gaaagacatc ggtttaacca
     8881 gggaatccac ccgggctagt ataagagcct ccataccata gatatgcctc aattgcaaat
     8941 aagtactcaa aacgaatcga atcggaatct ttataggaaa agttccttgc tgcggaagaa
     9001 gtgcgcgtct tgcctgggtc gctatcttac ttgcaatagt gcttttttct atttgagctt
     9061 cccttattcc ttttatcgaa cataatgatg caaatcgagc tttaatgagt tcgaatatgc
     9121 aacgtcaagc agttccactt tctaggtccg agaaatgcat tgttggaact gtgttggaac
     9181 gacaagcagc tctagattca ggggctcttt ttatagccga acgtgaggga agtcagatga
     9241 agaaataaca tccagagtaa gagatcctgg aattagagat tctattcctc ttccagcagc
     9301 atctcctcct cgatgaggtt ccgcactatt tacttagttt ataagtaagc ccaaacattt
     9361 ctaccttgcc tcgatactaa gagaacgagt ggagtatacg aaacgagatg agaaaaacaa
     9421 ccaaactctt ttatgggtta ataaaggttc caagcctctt gcctgatatc acacggagga
     9481 agacagttgt ggccgccacc aaccttgtgg ccgataactg ggagggccag gattgcatac
     9541 acggatcaag ttattgcagg aacacttcta ttaacaggac tcttaatagc tgctgcaata
     9601 cgaagttcta ctagagaatc tatataatat agtattctag cttatcaccc ccctacttca
     9661 tactatttca attatcctat cgtcgtccaa ccctattgtt ttttggatat aatacagtaa
     9721 actctaatgg taagttaagt tcttttgagt tatacgagaa tccaaaaata gcattttaag
     9781 gaaccccaaa aaagaagaaa gttgctgggg aagaagtgga atggtacgct cgagaagtaa
     9841 gtaagctggt ccttgtttgg tcataaggat aatcgttttt cttaggtcat gggcgggccg
     9901 gctataggtt cgaatcctgc cacctttctt gtggatcatc ctgtagttac cggatgatgg
     9961 gaataacaaa gcagaaactc aaaaatgagc acgaaatgtc aatatatgaa ttgtttcatt
    10021 attcgttatt tccgggtctt ttcgttgcat tcacttacaa caagaaacaa cgaccagtgt
    10081 ttggtgcagc acctgcattt tggtgtattc ttctttcttt ccttggtctt ttgttctgtc
    10141 atattcctaa taacttatcc aattacaacg tattaaccgc taatgcacct ttcttttatc
    10201 aaatctcagg gacatggtct aatcatgagg gtagtatttt atcatggtgt cggatcctaa
    10261 gtttttatgg attccttctt tgttaccggg gtcgactcca aagccataat gtctcaaaac
    10321 gaggaggcca tagagaaagt cttttttttt cctttgtttc gaacttcgtg aagaactcca
    10381 ttctctctct ccctcgttac gaacaaaaaa gttgggctgc gccccagttg tacaccccct
    10441 tcgttctacg aacccttttt gattctgaac ttcgttcgcg agaaggaaaa aggactcatc
    10501 ctttgttgca tctggcacga gatgataaag agagagctcc gtcaatccgc tgttcatcga
    10561 tagactccgc tcttggcatt gctttgtttt tctctctttt cctatcagcg agttccgacc
    10621 cttttgttcg aaatttcttc gttcgtaccg aaccgcttgc agaatcaaat cctgttccac
    10681 aagatcctat atcagctata catcctcctt gcatttatgc cggagacgtc gccagtgcta
    10741 tgggctttgg cttatgtaga tccaaaatga tgaatgggat tgtggcaggt cactcgccgc
    10801 caatgcggaa ggatgccacc gaaaagaatg gaacactgtt tcgctctgtt ggatgccttg
    10861 gatcccgtat aacaagtgag ctctttaccc tcaaattcaa agatgtgggc gcaaaatgct
    10921 atcctgctct attgttacgt agcaatagaa gcaggcttcg gcggcgcttt ttcgccttct
    10981 cttcgctctg gacaggagcg ctagtggaca cgggggggga gcaggcgaag cgtgtcgttc
    11041 gtaatggaaa gaaagatacc actacttcgc ctctttgttg gaccgccggc gcgaacacag
    11101 ttgtttctga ccaagaccag gaaccaattc gaatttggat cttgacatgt cggtggtttt
    11161 taaccgtagg cattttgcca ggaagttggt gggcttatca tgaattaggt cggggtggct
    11221 ggtggtttcg ggatcccgta gaaaatgctt cttttatgcc tcgggtatta gccacagctc
    11281 gtattcattc agtaattcta ccccttcttc attcttggac ctcgtttctt aaaattgtta
    11341 cttttctatg ctgtgtctta ggaacctttt caatacggtc tggattgcta gctcccgttc
    11401 atagttttgc tacagatgat acacgaggaa tattattatg gcggttcttc cttctaatga
    11461 ccggcatatc tatgattctt ttctcccaga tgaagcagca ggcatcggtc cgtagaacct
    11521 ataaaaagga gatggttgtg gcgcgaagta ctcttgtgca cctacgtcat tcggctcgcg
    11581 cgcaagcccg ccccgttatc ttatggaaga attaagctta ttgctgggct ggttattcag
    11641 agccagcaat aagctgtcgg atttcgtccc gcaactagaa gaagatcgct tcggggggtc
    11701 actgtggtgt ggcttaatgt agaccagtcc gcccttacag ccttcgatca gtagattatt
    11761 tataacttcg gaagatggtc aaggtcaatt acatcgagcc aagtcttgcc ttatatgata
    11821 gttgtggcca tggcccgaag gagccttaag cacttttaca atgcttagtc aaggctctct
    11881 cccattcgtt gcccaaaggt gctcgttcaa gtccagctcg tgacaaaggg ctgccttttt
    11941 ttatcttaaa agaatctcga tatcctcact gaacacaaag ccaatcgtac aagcaagtat
    12001 atcataacca tttcgttcca agacaagatt ctttggacga tacattgaat cctcccggcc
    12061 tatatagtag actttctttt cttagccaac ctcctcgatt gatgcgattg agacaagccc
    12121 cattttttct tttcaatgga tgggggcacg aggtcgaaga ccgaaggcag agcaagaaca
    12181 gcagatattg cgacaaaggc gccaagcaag gaactaggaa gcaccttgaa gctgtagtca
    12241 agtaaggagt aagcccgaaa gccagttgga tgagtgaagt gagttagcac caataagcag
    12301 ttttcctgtt agcactctct taaagcaaaa agacagcaaa tcaagctcct accactccgt
    12361 ggggttttgc gggcatacaa aataggatct tgctttatat cccaatccac atacaacttc
    12421 tccattctgg aaaaggagct gaagaagaac ttcccgccca ctagtgatac aattcaaatt
    12481 cattcaaatg ttctgcaagg gaagcaggca tagcactcga agatgaagca gatgtcacaa
    12541 gctctttcga caaagaataa aaaaaagaat tagcagcagc ggggtgggat tattccctaa
    12601 agagtgagac ctttatgggg tgcattttga actctggtta gagcgagagg gctttctatg
    12661 cttagcgcta ggagtggcac ttgccttacc ttcgttagta gagggttgaa cgtaggaaag
    12721 aagagttgtc tttctttgaa gaagcagaaa ggtaaagagc agctattcgc ggttcctctt
    12781 gttaaaagga aaagggaaat atattagcag aagcttcaga ggtcataccg cgaaagattc
    12841 attcattcaa atagctcatc acgagaagta gtcctttggg tctagattct cttccctcct
    12901 tctccgcctt tgaattaggg cattaaatga aacagaattt atgtttatta caagcacagg
    12961 atactaagaa gacggtggcc taaagagtaa aagagttgcc tgagagagcg aagccactcg
    13021 atgcgctaac gcgcatccgt tttcttgcta ggttagttgg ttcagttcgc ttgcttcact
    13081 tcatcaagga gttgagttgg gctgctcttc ccctgcggaa agtaaatcaa tgcagagaga
    13141 cctttcttcg cttagtagca ctactcttct tgctaatggg gacagattgg agttaagtgt
    13201 agtatgcttt aaaaagatca gaggaggaag agaatgaagg tgtgggcgag aaggttcatt
    13261 ttttccccca ggttggcgga gtcaggccgt tgggcgtgtg gatgggatcg atctcacctt
    13321 ttgcgcctaa tgtcaaacct aggctgcgga acgagggtag gctctccagc acgtcggttc
    13381 tcatgctctt cccagtggat ctgagagagt actcgatcgg ccagctggct acactccgag
    13441 catgatttcc aactgtcttt gcccgcagtg ccccccgagt gatgactaac agggtgcagg
    13501 ttcaccatgt tgattggctg ttcaagagga aatggatgtg tttccacttg ggttgcatca
    13561 tctatacgca tatccccttt gtccaaggct gcctgtatca tattgcgaaa cacaatacat
    13621 gaattagtag agtgagtcca tgagcaatga tacttacagt actccttgcc ggccatctct
    13681 gcaggacttg gcggcttata tccctttcta aacttgatgc gtccatcggc gttgagatga
    13741 tcgaagatgg cctcctgctg cgtgatatcg atggtataca cccgctcctg atttgtcacc
    13801 tcctttttgt tcttcgcatt gggcggcatc atgtaaggct gattcgcctt gggtttacac
    13861 agagtccgac ttgtaaaata tctcatgttg accgcttctg ctgcatccac actgagtgct
    13921 acttcgtcgt catcgatcca ttcgtatcca acgtgaccga tttatgcgtc ttggtccttg
    13981 gggaacctac ttttgtttct ggtccgtttc atttcgagct cttccttctg cacccgctca
    14041 ataactcact agctcaaaac gcatcttaga gccccctctt gacctatggt aactaagggt
    14101 ccgaaggagc gtattcataa tctcacttcc gatcagccag tttcaggcaa ttcaataggt
    14161 tcgggagctt ccagggactg atctacctat acgggttcct ttccgagtcg gggtagactt
    14221 tcagggagct cagttgaaac cgacaggcgt ttaggagaag ctgctgtgcc aagagtttga
    14281 gtaggaagcc ttcttaataa gacattagat tctcattcat caataactcg acttccagct
    14341 tctcacacgg aaacagaagg gtccggaaaa agaggaaaac gagtgaacct caaatccagc
    14401 aagaaaacta gaagaactcg cgggagagtt tgaacagcac ggcattctcc cccgattcca
    14461 agatgaagaa tagaagttcc gagcccgcac tatttagtga tttgggatcc aactctgttg
    14521 ttctcacctg ccctgtcatg tcttagggat ccaagccttc tttcttggcg agaagaggtc
    14581 cggccaaagc aaaagaaaga gtaagcaagc ttcctattcc taataggcca gcctcccact
    14641 atgtgaaaga agagcttttc tggcattaaa gatctcggtc aaactggctc gtggaaggtg
    14701 aacgcaacac cagatacttc aaccatcatt cggttcactc gctcttatct cgctccgtat
    14761 actacactcg ctcccccctt gcctttctta gctttcggac gatgccccta aaaaacttcc
    14821 ttaagccatg gcctttcctt acctctacca tctcctggtc actagcctcc ttgtctgcat
    14881 tgtactcttt tctttcccgc ctaactaaga atgtaaatcc gcttcgaagc aacttctttc
    14941 attccggttt gagctagagt gaggtcctta gttgctcgac caaagcaaag tcttagcctt
    15001 aggaggagaa tctgtcacaa actgaataag gagaaagctc aatatcgata gaagctcgac
    15061 ccgggaggaa gtgtcattca aaaatcttct tagttctatt tatagataga atggcattta
    15121 gaggaataaa atagggatct tcccttcctc ctattgggaa tagacggaga taaagcacaa
    15181 gatgggcttc aagatcaggt cattctctta tagagaggga aagcagttaa agcggctaaa
    15241 gttccccaag agagcttctt ttcttctctt catttctctt aatgaatctc gtaagtaatt
    15301 acactaagaa attactatga acaaactcaa cttcgtcgac cctctatcga ataaggagta
    15361 gtagtaccca tgagtcttgg agtgaacccc tgtaaagcca atccggcaat gccataaagg
    15421 taaaatagac tacttcacta gatgacactc acaatgcgtc ccccgccccc gaaagcggag
    15481 tcccggaagg catcaatata tataagtatg catgcaactc ctttttgaat cgaccgttca
    15541 ctccggaaaa aagaattgct tttctttcat tagttgagta aaggcacttg ccgctcctat
    15601 agtaagcgcg tcagtaggaa tagggcctct actcttattt ggattttccg ggcttaagga
    15661 agcgattgac tccgagggtc attttcttct ttactttaac tttagggcgt cataccaggt
    15721 tttgaaaatc cagtacttga accgtctcaa ggctagagaa aagaaaagct cttcctaatg
    15781 tgcctgatgt tgtcacaaga atagcgtagt caagtagccc agcacccagc aagggcatcc
    15841 acttcttaat tcttaaggat gccgagaata agctcttgtc tcttgcttgt cttgttcggt
    15901 ttgctcttat cttatgaagc tgtgaactct gcttttgctg gtactcttgc cgttgcaagc
    15961 gcaatagcca tagagtactc catacccgga taacgctaaa tggatttagg aaagaaagat
    16021 cccagcccaa gtgatagagt gaccaggcca aggcaagaaa gaactaccgc tccgtgggct
    16081 tctttcgctg ctctcttaag ccgctttacg agtgcaacca agttccagaa aactgttaat
    16141 taagatacta tgctggtatc tatctaagag tcaatatctg tgataagctt ccttctcata
    16201 gacatccgaa gcaacgtttg atcatcagca ttagagagtt tagccggtcc ttgaaagagc
    16261 ggcatcagtc tagctcgtca tgactcaatc atggcattaa gcggaattgg tcctggccgg
    16321 cagaaagata gcggcaagca cagagcagtc gtcaaaaggg gttccgtaga gtggtctaac
    16381 cccgggtcaa tccttggagc tttctccatg cccgacagag aaaacttggt gcgaatcggg
    16441 gtgatgtaat ccactgctcg tctaactaat gtactgatgt aattccacgc aaatatggct
    16501 gcccggagaa tccgtagctg ctaaggaaga gggtcaagcc ataacggatt gatgtggcgt
    16561 agcggcgact ggaatcgatc tgaatgaagc ttcaagcgta gttctggggc ttctccatag
    16621 aaggttttat aggattgaag aaaggtagcc agaactcaag tcactaaagc gcgcctagtc
    16681 taagattcgg tatcaaaaca aagccgacaa gagagtgaaa cggagatgga acaacaaata
    16741 agggcggagc cctatctatt agaaatggta gatgttcagt gcaagggcag accgctgctg
    16801 gtagccgtaa ttgggtggta tagatcggat cctaagtagc tataggatga accctggaag
    16861 acggccctac cgtaggaagc gggtagggtg aatctccgta acgattctaa cgacctagct
    16921 aaccgttgat tcaatgtcct cttaatcggg gcaccggttt ttattgttct caactaggtc
    16981 tttcccctcg tggttaaaca tgagtttgga aatgctcatt ctgtatatct cctcgtcaat
    17041 ctgtgcatga gcttctgggc tatgtctcgc ttaccctctt tagtagagct tatactggaa
    17101 ttaagatctg ttatccaagc ctcgggctta atccgtataa tggttatcag gggtaagatt
    17161 tctttgacat agaaggatgt ccctcggaag gtttagctac gtcccgtaag aacttgcgcg
    17221 ggcaacttac tacctctctg tctgctcttc ttatatagtt gatggactta gtttcatcgt
    17281 ataagagacg agtcggtggg caagtgagct gatcaacaaa ggcgaacgaa atgatgtata
    17341 tagaatgaaa tcgctactga tgcgtttgaa gtcaattctg gaacgggcgg aggccccccc
    17401 tcaataggtt ctaattctaa gaaggaggcg gcgccgtgaa ggggagagtg gccgagtggt
    17461 caaaagcgac agactgtaaa tctgttgaag tttttctacg taggttcgaa tcctgcctct
    17521 cccacttgtt tgttataaac ttcagagaag aaaaaatagg cattcgtcag cgtaggaagg
    17581 ccgaccgagc gaagctcttt ctttttttgg ccgtgccgtg aagtgaaatt gtatcgtatg
    17641 ttagttagag aggttggcga actactacga tctatagatt ccccatctat ctatatccaa
    17701 tcccaacgag aatagaagcg agtagcttcc ggcttgtctt gtagtcgtac tcttttagct
    17761 tatgtagtgg tcggccttcc tacacgcatg cgtccgccag aatgcctcct tggttcggga
    17821 cgaagccaag ccgatacata tacgataggc aaaggaaaga ccccccattt catagcgcct
    17881 ggggaacgca agtttgatcg aggattggag aggtgaaaga aagggctcgg ggtggattta
    17941 ggagtctttg tgcgagccgt atgcggtgag agttgcacgt acggtaacga ggggggttcg
    18001 cgtctatacg tgtagtgtgg tgcttgggcc tacccaccct atttgttcca tgatctatgg
    18061 gtctactgga gctacccact tcgatcaatt agccaagatt ttgatcggat acgaaatcac
    18121 tggtgctcga tctagtggta ttttaataat aaaatgcttt ctactactac tacctttgcc
    18181 tcggttggat gtagactggc tttttcctct attagataaa aattggctta tgctgatgga
    18241 gccgtgtgag tctagcggac taccggaaag gagggaatcc cccaagggcg tagaccttgc
    18301 ggaaggagat gatccaaaag caaagcccca ccccccacta caagctcctc caacaatgga
    18361 aatggaggag acggccatgc ccaatcaacc aaaagaagcg gagcgctccg ttgcgaagga
    18421 agtggcccta gccggggcga aaggtgcggc cactgaatgt gggaaatgcc tatgccaagg
    18481 gggtctcgaa ctcctagcta catgtatgca tggagaagga taaatgcgat gaatagaaag
    18541 cgctttagcg gaaggaagga atattcaacg gggataaggg acccgccggg tagagtgaaa
    18601 gatttgccat tctatctacg agtatatcgg agagccagtc ggtcggattc atagcgaagc
    18661 cctttctcat ttcagccatt ggtgatttcc catctacatc aataagaatg aggcatgact
    18721 ccagtagcaa tgcctgaact gaacctcgta caagactttc tttctggcct tacgcttccc
    18781 ggaaaagaat atcggtcaaa gtcgataagg atcaaagtcc aaccgcctag ctgggcgaag
    18841 caaggtatta cctaagtaaa gcagtctgtc agttgaaggg aactagtccc cgacaatagg
    18901 ctaccacttc ctttattgct tgatcggtcg ttgaagacag ataagacaat ccaaacagct
    18961 ttttggacgc gaaggcttat cctcgcacta cactgttgat actcaagttg ttgtattaca
    19021 ccacacgctg cgctctgccg gcctttcttc gattagacca tttgaaagca tgtcccatgt
    19081 acccaagatc atgtagggta cagtctgcca acgcctctct gaaggcacgc atttccctca
    19141 aggaacccct agtgcgcaac gtacccgatg gcagtataat aataataaag agctaactcc
    19201 tatcaacaag cccgaagaag agattataat aaaacgaagc cggagttaaa ccagaacagt
    19261 agcacaagcg aaagagcata ggcaagaatc ccaagtttgc attaaccaac aagcaagcgc
    19321 aggaaagagt acgacagggc cagataatcc cgctttgaat ctactacctt atctttgtct
    19381 tatagcagtt cctcagctgc tatctagcaa cgaggaaaag cgactcctta actaataaaa
    19441 aagggcaggc tagcctttca atccaacaaa agaaggcacc cacacgtact aactatttta
    19501 tatgacgagc tgaacccacg tcctacttct atagagtaag cgacgggcag gtggactaaa
    19561 ggctatctct atctcttgtt tgggttgagc cagaagtaag aagtaatgaa gtcgattgac
    19621 ttgaaacagt ctataaaccg tcctttataa cgtaaatagg atattcgata ggttcaatcc
    19681 tggagatgga ggcttgctcg tactcgcttt cacctcttag atgccggtga ttccctttct
    19741 ataattgatg ttaggcggcg atgagctaac tataggaata ggctttgacg agcggaaagt
    19801 agattaatca agatcataag ggagagagta aggcttttta ctggaccgac aggtgtataa
    19861 aaaggggaag tttctgggcc gattcaggtt tagattccaa cgattgggat tctattattc
    19921 aggaaggtca taccagggaa attgttacga taaggaaatt tagctttcag ttggtccggg
    19981 gaagtctttc gattcaaatt gaaccttttc ctaactctgt gggaaggttt cctgttcgtg
    20041 tgcctaggtc gaggaatcga atccagccaa ttcgaattgc tttccttagg ttcctagctc
    20101 tatcgggttg ggttcaggtt tcacgaagga agctgttctg gcatatgcct cttccttctt
    20161 tcaaagatcg gattcaatag ctgttgattc tgtgcatcca ttctaagaga tcatacatga
    20221 agtatgtgag ttgcttcttc ctttagatta gagctcgctc tctcagtcca ctagaaaaaa
    20281 caagccaaag agccaagtca gtatacttgc cttctttcac aaccgtaaca gcggattctc
    20341 ttcctccaag caggaaagca ggcaatggca ataaagtaag aaagtaagtc aagcagtaaa
    20401 ggtatatcgc agaaaagaag taatcagtaa agtactacca ctaattaagt ctagttggcc
    20461 taactagatc cacttttcgg gggtaaagac ctgtgcctgt ggttcgatca gttgacaatc
    20521 gtatcttccc ttactgtcta agcagcaagc acgaaactct tttcaaacct taattcagat
    20581 tcagaaatgg gaataagaga cttctttcct gcccttccag gttctatcgg ctaggaaaaa
    20641 accttctagg agttatcctc cgtgtgtgta ggagtcaaga taaaagaaaa gtgatctctg
    20701 gctttagctg ctgtcagcgc tttcttcttt tcatcttcaa agaggtatac tacaacctgc
    20761 tagcactaaa ctaaaaagct tctttcagga aagggaatga gttctctgct ttcactttct
    20821 ctcccgtctc tactgagtct gcgatgctct ctcttatctc tttactttac tctgtttgaa
    20881 gtaaactttc ttagaagaaa cgctttcttc tctagaaaag agaacagaac cataactctc
    20941 ctatggtcca gcagttataa cgcttttaca tccaatcaag gaaggacagg atcttgccct
    21001 acacaaaggg gatactgtat cagtatagag aaaagtgctt tctctctggc ttgctgctct
    21061 gtctgatagt aagcggttta gctctattat tgaattaaag ctgacttaag tggagcagtt
    21121 atgggttctc gagttctcta tcttccgaaa gatgagtcaa ttctcgtccg gcgaagcgaa
    21181 gaaaaccaaa agtgggaaaa gaaggtaacc tcccgtgggt ggttcttccc tgacttagga
    21241 tctgagaaaa gaaagtagat gagatggagg ctcttcattc ctccggcaca tgggagcttc
    21301 ttccttttcc cccaggcaag tctgtggttg gtttccgatg ggtgttcact gttaaggttg
    21361 ccccagatgg tcaggttgac gttttcgatt ggggatatac tcaaatcttt ggtttggact
    21421 atggtgacac cttctctcca gtggaaaaac tcagttcgcc tttttctctc gatggcggcc
    21481 atgcgttagt ggcctctcta tccattggat attaagaatg cctttttaca tggggactta
    21541 caggaagaag tttctatgga gcaaccacct ggttttgttg ctcaggggga gtcaggtata
    21601 gtttgtcttt cgctgatact attcatcata ggatagagag ataagtaacg aacctttttt
    21661 ctatatgtcc ataaaagtga ggacttgact ttaacttggt cagtcagtcc tatagtcgca
    21721 gcggtcgttc taacaaagta gcttttcccc ccgataggaa gagctgccga tgcgtactga
    21781 atgaagagcg gtgtagctag agataccact ccttcctgga atgatgctac tgattgtagg
    21841 tcgagaaaga ttaacgctgg gtcgaacagg gctcttgctg gcgatatgac tgggtccagt
    21901 acgaagccaa cccatgccgc tattcctatt gctaacgcag ctacgactca ggattgaatg
    21961 ccgcaaggca ttggaatacg gaatacactt tttccttgaa aatgtatccg ctctggaggt
    22021 ctgctaagtc ttaagtctct tagcaccctt tcctttacgc ttacccctca gccaatcctt
    22081 gcgcttgcat taggattagt actaagagcc tcttcgttca cagcgagaat tgctccttct
    22141 cttccgagtt ggctcatgaa tctcacttct ggaaaggagg ctgtcaaaga tttttgttaa
    22201 tacgatagag ttgggaatag tctggttggt tggctcccac acagctagtt agcatatgga
    22261 ttatcccctc tcattcaact gaggcttacc catatgttgg gaatcggcct tgtccaaggg
    22321 aatcccctta ctgattagta taagaagaat ttcctgtctc aattagctaa ttgagtgact
    22381 acgtaccagc ttctcgcttt ccaggacaga tgcatctaga gaaccaatct cgcgtacagt
    22441 tcatctgggg ctaccttact taagtagaaa aggaaattat ctgttacttt tactttttgt
    22501 agggtacgaa ctgaactcta ttctttggtc gcattcgtta ctttttcagt ggtaagcaga
    22561 agagtcagag tgatcctata aaggactttt accttacgac tgtccgacta agcaatcaag
    22621 aggcaacagc cgctttttag cgggagaata tgatacagag actttcattg cccttaactc
    22681 ctcacataaa gcaacaaagg aagtgtcaag tgtagcgaga acattatcta tgaatagaat
    22741 cccgcaaaag tgaaataaag acgttcaggc gctctagtgt ctaaaaaaag gttggaggac
    22801 ttttcctgcc aattaactgc tgatctcatt gccatgatga attcatcatc gccagcacct
    22861 ttcaggaaat cgctggaagc aaggacactc ttagacaaga cgagagtcac aatgctttca
    22921 ctcttactgg gctctaccga gttgttcatg ggattgatgt tttttccgag agcttctcaa
    22981 ctgaatccat gagcaagacc tctgctttta tcttaatagg ttagataagc tgctcgctaa
    23041 ggttggccct ccccagatag ccttagcttg gatccggact ccactcgtgg attgttgaat
    23101 tacaaaagat gtatcatctg tactctatac ttttgcgtta tgattaaaag ctgcgttttt
    23161 aacactcgta ttgtcgtcta ttcagaataa gaggtctgac actactaact cccaacaaga
    23221 gactagtgtg gatgaggcaa aggcgttaaa agaagtcatt ggtcgccaac aaaaacatat
    23281 ccaggatctt gaagagtcga taggcgccta taccctccgt ttacacgctt taaaccaagt
    23341 cctgactgac cagagtgagg aaatacgaca aaccaaactg aaagctgacc aattgcaaga
    23401 catccacctg gaaaagctga gggaattaca aagagtgaaa gacgacttga ccggccacaa
    23461 atcgctggta caggatctta aagaaaaatg gaaagctgaa gaagtcgcca atcgagcatt
    23521 cagaaataga ctggaggtaa cagaaagaaa gcttgcgagc acgggatacc gggagaagac
    23581 agtcgagtat gacacagcaa ggctgctaga ggaatgcgag gagattgcag caagagaagg
    23641 catagagtgg gctttgtaca agaggaagcg gaaattccta gataaagccc tcagcatatg
    23701 aggcgagcct caaggagaac ccaccaccag cagctggagg atcgaagtca taaatatata
    23761 atagacatgt taggaaagca tgtatgcatt ctctttacca agtttgtaaa tgtattcttt
    23821 tcaccggaat cggtgttcca cattgtaaat gtacatatga ttgcataaac gtatgaaaag
    23881 agaagtttga aaaagaaatg tgactatata gaattgtaaa aaatgagtat ccataattgt
    23941 gttagtccat taatgaggac caccaagtgt tattgcgatt gaccccattt attgggtttg
    24001 gagagagccc attctcaatg tttgggttta agggattccc taccccgcaa gaaatcgtta
    24061 tgtaaagacg tcgggttcgg agaggtcgta gtagagcgag ggtccgaagg ggaaagacgc
    24121 agttcaccta gcaatagagt atggatggtt cttaccgagg tagcaggttt ctgcgttcta
    24181 attggcggca cgctcactga ccgagttggg gagtaactcc tcgtgttact gcctgacggt
    24241 ttagaggtat tggaactgct gccagaccgc tcggatgaac ttcttttccc aagtgtaacg
    24301 gttgttcggg cgtcgggaag ttgttccaga aggtcagatg cattaccggc taactatcga
    24361 ttgataaatc gaaggctgat tcaatccggg ggcttacggt acaatcgaaa accttgtttt
    24421 gttcttagat ttcatttact acaagatgca ttgtttttga atgtgtggga tcggaaaagg
    24481 aatattcaaa ctctacttga aactcttctt cggttgatcc agtgaaaagc ataccctgat
    24541 ataaatgcca accatagatg gaaaggacag aatgagcccc aaagtggtac tgacccccat
    24601 ctccattaat cagcttaacg tgttttcctc cgtcaaacct ataaaaaaag aaaaggggtt
    24661 agagtcgcca cctaggtata taggggcgga ggacccaaga atttgactcc gagtccttgc
    24721 accacttgaa agggcagaca gcaagtcaaa aagaaaggta gctcctgact ttctttggtc
    24781 ttctggctct gttcccctcg ggtgggaata cgctcttcat ctgatcttgg atcttgacac
    24841 tagaattctc cccgatactc tgaatggaac gctgatctcc ctgatcccaa aggtggaaag
    24901 tccggaaagg gttgctcact ttcgactcct ttaagattca aatcgtccaa aatagattga
    24961 agaaaaggga tattgccgct ttctgcatgt aaagcttccg ctagaaccat aacatcctcg
    25021 gcttgattct caatcaaaaa ctcccccaac ttctcgcgta tatcagattg aagttctact
    25081 atacgttcac tggaagggtt aagaccaggg tggtctcttc aaaagaccat gggacgatga
    25141 aagatgtagt agaagtactg tagggtccgt aataatccga gggtgtgtta ccatcaagag
    25201 agtcatatcc tgctaccaaa gctatccgag tgttctcgcc tccctcatcc gaaggcgtcg
    25261 taacgaaatt ctttatatgg tttcatataa aagttgttga aagggacatc gaaacagaat
    25321 agtatgcggc gtaggggact ctattattgg attttacacg gatagatatg tctaacacat
    25381 gagaaatggg gaaccggact tatagaacgc tttaaatgaa ttccttttct tatcggatgt
    25441 ctttagcttg attgcagctt cgtagccaca aagaaagttc ttgtttaaag atatgttgcc
    25501 ggtcaacctt catcaatgta ctattaaaca cccctggaat caagacaaag aacttattaa
    25561 gaacataatg agtgagcttc gagcaaagga aagatttttt ttattcctta tttccgaggg
    25621 tccgaaggac gatagaggat caatctactt tcattgcccc ttctgccctt gggggaaaga
    25681 aagactgtat gaccgcactc ttaaagcact cgttctagca gatatgtttt tgtcacagcc
    25741 agtggaagat agattcctga tattttacta tcgggattgt taccatccta tgagattgga
    25801 cgatagggat gggtgggcgt ttaaagatag gcatacgtag ccgtagaaag aagagatcca
    25861 tgttctacag agaaaggtgg tccttattcg aattcgaaaa agattaaagt aaaggctagg
    25921 ggaatgggga aagggtcgat gtaattgagc tcagccacag gccataacca gcccactgag
    25981 gctgaagttt catcatcagt tcgaaacagg ggcatggagc aagcggggcc ttcccccatc
    26041 gtaaactcct atttctatgg gttttcctca acatgatatg cgggactgag caaaactcgg
    26101 ttgtccaagt tgccaagaaa gagttccttt ttcgaatagc agggagccaa actcaatctt
    26161 gtgatcctac tcccggtagc ttcttgggca actctgaggg catttcccct ggtcctgttt
    26221 ttgggtagat tcatttattg atgtgcgttc cgctgcatgt gatttcaatt tcatcttcaa
    26281 gtgagttcag ttagccctta gggtcagaag agagctcatc tttacttcct ttcctatata
    26341 aagctactga ttttcttata gccttcgttc cctgagggaa agaatccatt cttctataat
    26401 ataaagaaat agatatgagc ggatcgtctc cccccggaaa aggcagaagt tcgtataatg
    26461 atcagccgca ccttggaaag gcttcaaaag catggtgtac tcacgcctct tcccccatct
    26521 ccgtcaccag atcctcttcc tttcttgctt gtcttgattc tccactgaac tcagaatgaa
    26581 aggattgtta gtagctactc gctcttcctc gttgctacgc tgctaagaag ctaaggagcg
    26641 gaacaagcgt agggtgttta caggaagtcc tgggagggga gaactaatgg tctcggatat
    26701 ggctcagagt actgcctcgc ttaggaaagc caaaagttta ctctctggga aaagatctag
    26761 ttcttgcttg ctgcccaaaa agattgaatc tctacccgct tttctcacct tcttctggtg
    26821 cctctacaac cctctttgac ctagctcgta ctacggaatc ttcctctggc ccgtgtaaag
    26881 acaaccctgg gttcatcttg ttcatgtttt catgcctcgg ctcagcccct cacttatgtc
    26941 agacttcgtt ttcacatcct ttcttatgtc agataaattt cgtccttggc tctaaaccta
    27001 gattaggaac ttgggcttac tggatcagat tcagatccct accctgctgc ttcttcatcc
    27061 tctcttggta gaatcttctt cccttgcatc ggggattggg tccttggctg gctctggctg
    27121 ggtaagatga ttcacgccga tcaactcttg ggggataggg aatccgctga aaaagcctga
    27181 ctattgaatc tgctgattgc ccttctcctt gcgcttagtg aatcatctta ccttgctctt
    27241 tggcaaaccc tgggattggg gtagcggtag atgttcaaat cttctacttg ccttttctcc
    27301 tctccttaac tcaattacat cgagccttta cagtggagct actttgtccc tttcgcttcg
    27361 cataagtgat tataaacctt atttatactc tttcttgttt agatctgtgg atcgttcggt
    27421 ttgttacgct tgtgaggttg ttaattacct tattaggaag cgattagaat agcaagggac
    27481 tattaagggg agggagaggg acaagtagag tgaaagatta gaaaaaagca cttagcactc
    27541 actactgcac cgaagataaa ataaatacgg tctattttgc tgaactgcga agtctttggc
    27601 aggagttata tcactatcag gactttcagg ctgactgttc ggcagacgct cataaattta
    27661 agaagatagt ggagaaagac ctttcaatct gtgattaccg atcaagcctc tcttttaaat
    27721 ccgagatagc tagtcgtcac cttcagtcgc agcagtggcc ctttcgttgc cctcccttgg
    27781 tctttctttt tggtgtcttc tatttgcttt gtctcatact cggttccctt gactgggcat
    27841 caatataaga aataaagtct cacttaaagt ggactccaca aattaccttc tttggaagtc
    27901 aaaatgaaaa ccggcgcttc tcacctatga cgttttcgat tatgtagatg ggcctttcga
    27961 ccctcaattc caggccgata ctatggggaa tgctgtggtg aactccgagt atattgcctg
    28021 agtacgcact gaccggcgtg tgaagtcttg gattggatta aggctatatt aaccaacttg
    28081 caaaaatgga aacttaggta acttttttta atgttattaa aaagtgcttt cccgcgccaa
    28141 ttgccaattc ttggtcattg agattcatgg gcgattcgga tctttattta ggtttggaac
    28201 cctatactta tacaagaggc tggtcccgat ctcgcttggt ggtacccctc tcgatgattg
    28261 ttgactcaac attgatttcg tgcttgagtt ggccctccat ccatcgagtc aagtaattcg
    28321 ctatcggaaa tttatccgcc gcctgtctca tgccatgctt cttctttctc cgaatcggtt
    28381 cctagtgtca gtcaatcaag attcgccatc aagagaggga agagccttta ctttaggtta
    28441 agccggtctc atcattcacg taatttcccc gtccatcgcg cgcgagtacg cacccagtca
    28501 gcgtatagcg aatgaaaaaa gcgtttatcc tggacctcaa gaaaaatgtc tatcaattga
    28561 tccctattca ttcggtccaa gtctccgcgg gggaactcat agaagctctg aatgaaagac
    28621 agatgatgca aagagttctt gaattaccat aaggaaaaga aaaggaacaa gctaaacagc
    28681 agggaatctt taaataagaa attggacggg tttttcggat tctggatgta gctatgttct
    28741 actgtctcaa agcagtcaag aaagttcctc gattattacc aactaacgca ttttctatgc
    28801 gagaatgaac tggtaagatc ggaaatgggg atatttcacc ttagggcggg accttagtct
    28861 gtctagcgcc ttcatctagc acttcttcta atccgactct tctcgcacga tatctaatca
    28921 atagaacaac atagtccttg gttggaaaga gcagatatct atccgggata ccatctagcc
    28981 atttgatgtg aacgtacgct ttcttactga accgtcagaa aatgattgct tttgaatgca
    29041 ggcaagggct gggagattat ccaatccaat tcaaattcaa aggtctctcg cccctttcat
    29101 aactacctaa tggagctcta tcccacatct tatcggtacc cttgttggtg actctttctt
    29161 agtaagatag gtgcgtaacg ccctatgcaa ggtgcttgct gctcgcccgc tgtctactaa
    29221 atgagccttt actgcccgcc cggcccctat ctttaatctt aagtaaagtg aagtaaaagc
    29281 aatgaagtga acagcccaac ctctttgttt gaagctttgc caggcatatt catatgttga
    29341 agctttgttt cccctaattc tgaaacacaa caatcaatag acttttttct atactatagg
    29401 aaaaagcttc tctttgatag cggtcatagg ggagatctga tcgtagatag agacttaaac
    29461 ctgtgcgggg gtaggggcgg atgtagccaa gcggatcaag gcagtggatt gtgaatccac
    29521 cacgcgcggg ttcaatcccc gtcgttcgcc catcaacaaa tggaccattt gtttcggaga
    29581 gacaagacaa aacaaaaaat tctttgttgt tttgtgtaac ttcgttcgtc taagaattaa
    29641 ctaataaaag gacaatatac aggatgggta gaaaagcctt gcttcaggta aactgaagaa
    29701 tataaaaaaa tataccaatc ctaagaatcc atagtattca ttgtagatcc aagacagcac
    29761 tagaaaggtt ggtttaattc gtcgattttg tatttcaaat cttctctact tagattaagt
    29821 ctgtatttat ccaaaatacg tgcaatagaa tctttgtatt cggctcaatc cttttagtaa
    29881 agggccgagt tcaattcaac taagaaaaca aaaggtaatt actacggatc caaagtatcc
    29941 actgcttaaa aatgaaatct gatctctttc catacctcgc aagcagccgc tagttcagga
    30001 ctccatttac tagcctcgcg gagaatttca ttaccctcag cagcaagatc acgcccctcg
    30061 ttccgagctt gtacgcatgc ttctattgct actcgattcg ctacagcacc tggcgcatta
    30121 ccccaagggt gtcccaaagt tcctccaccg aactgtagta ccgaatcatc tccaaaaatc
    30181 tccgtcagag ccggcatatg ccaaacgtga atacctcctg aggctacggg tataacaccc
    30241 ggcagagaga cccaatcttg agtgaaataa ataccgcggc ttcgatcttt ttcaatataa
    30301 tcatcgcgca gtaaatcaac aaagcccaaa gtaatatctc tttctccttc aagtttcccg
    30361 actacagtac cggcgtgaat atgatctccg ccagacatac gtaacgcttt agctagtacg
    30421 cggaagtgca taccatgatt cttctgccta tcaataactg catgcattgc acggtgaatg
    30481 tgaagaagta ggccattatc tcggcaataa tgagccaaac tagtatttgc agtgaatccc
    30541 cctgttaagt aatcatacat tacgatagga actcccaatt ctctagcaaa tacagctctt
    30601 ttgatcattt cttcgcatgt acctgcagta gcattcaaat aatgcccttt gatttcacct
    30661 gtttcagcct gcgctttata aatggcttcg gcacaaaata agaaacgatc tctccaacgc
    30721 ataaatggtt gggagttcac gttttcatca tctttggtaa aatcaagtcc accacgaagg
    30781 cattcataaa ctgctctacc gtagttttta gcggataaac ctaatttagg tttaatagta
    30841 catcccaaca ggggacgacc atacttgttc aatttatctc tctcgacttg aatgccatga
    30901 ggcggacctt ggaaggtttt aatatacgaa atgggaattc gcaaatcttc cagacgcaga
    30961 gcgcgcaggg ctttgaaccc aaatacatta cctacaatag aagtaaacat gttagtaaca
    31021 gaaccttctt caaaaaggtc taaggggtaa gctacataag caatatattg attttcttct
    31081 ccggcaactg gctcgatgtg gtagcatcgc cctttgtaac gatcaagact ggtaagccca
    31141 tccgtccata cagttgtcca tgtaccagta gaagactcgg cagctaccgc gccccagctt
    31201 caagcgagtg aacccgagct gaactagatt ccattccctg ctagcgagag cggcttagaa
    31261 agataaagga gcacaaacaa gggtagtttt caaatgaaca gataagctaa cgcactactg
    31321 attttctgcc tactagcaat gctactactc ctgagaaata ctcaaactga actagttgaa
    31381 gcactcgctc tctcatctcg tttcatatac tcaactcgct ctctcaaaaa tgcttttact
    31441 gtcactttga atgcctagcc ttcgcttaag accggatccc ccaatggaat ctagatgagc
    31501 ttacgactta cactagagca gactccctta aaagaaagaa ggaatctaac tgcattaaac
    31561 tattcctgct tagggataga gcatcttacc tcctatccaa cttattccat accatatcaa
    31621 ctccccttag aactggaaat aaaaaaagag ttacggcagc tgcaacagga ggggattacc
    31681 atgaattaaa ggcagaaggc ttaaaggccc cacctttaac tggcactcta gattgctggg
    31741 agattagata ggctgtttag cccaagatat atttactata ctgggctgga tcgatagact
    31801 aaggctggct agtagctaat ttattgtaat tactgaatgc tttaaagtat tgtttcattc
    31861 cctttgccgc ggctccaaca ccataaggta taaatcttcc cctcataaaa ccaactgttc
    31921 tgagctttcc ataattccca acaaattaga gatgggagca ggcgttacat caatggcaga
    31981 ggtcggtcat agacaccgag aaaaacctcc gggcaattac ggcgcgccca ggcacgcgat
    32041 gcaccaagct gttgacgcgg atcgcttttc cagagcggac tgttttttat accaatgatc
    32101 ttaaaaggcg gcgtttcata ttcgcgcgcc gtcaagctta cctgtcactt tacagacaag
    32161 atcatcgccc tgactttttt ttatattaat atctcaggcg cccctgaata cgtgatgtga
    32221 tcgggtattg acaaccgcgg taataagctg tgcttcgtaa gcaataacgt cattgacaga
    32281 atatgatttt gaggcaacag cgaatggaga catatcccac tcaaaagcct gcatggccac
    32341 agccatacat gcccctggat tatcacgtaa atgctttggt aatgcgatgc cagctcgtgc
    32401 catgacctca ttgctactcc tcactcctca tgaatcaaca aattatatac tgaaagagaa
    32461 tccacagcaa tcgaagctca gcatgccata tagagatccc cctgcttcat ttccggataa
    32521 ctgaaataac tgccttaaag gtttaggctt tccctttttt ttatatataa tatataggtt
    32581 agggaatggc aaattgctct ttttttgatt ctgcttctta ccggtgctga tgagggggag
    32641 cttgactgct ttcctgtctc aactaccaga caactactat accactagca ctccacgagt
    32701 ggattagttg agtgactaga ctgagactct ctaagatatc catcactaaa ctaaacaaag
    32761 tagcaaaaat cataagagaa gagaaattca cagaaggttg gaaaagagta cgcccggttc
    32821 atcaggttct accacttcag ggcccaatca tagtcaaaag aagagtttga tcctggctca
    32881 gaaggaacgc tagctatatg cttaacacat gcaagtcgaa cgttgttttc ggggagctag
    32941 gcagaaagaa aagaggctcc tagctaaagg tagcttgtct cgcccaggaa ggtgagaaga
    33001 gttgagaaca aagtggcaaa cgggtgcgta acgcgtggga atctgccgaa cagttcgggc
    33061 caaatcctga agaaagctaa aaagcgctgt ttgatgagcc tgcgtagtat taggtagttg
    33121 gtcaggtaaa ggctgaccaa gccaatgatg cttagctggt cttttcggat gatcagccac
    33181 actgggactg agacacggcc cggactccca cggggggcag cagtggggaa tcttggacaa
    33241 tgggcgaaag cccgatccag caatatcgcg tgagtgaaga agggcaatgc cgcttgtaaa
    33301 gctctttcgt cgagtgcgcg atcatgacat gactcgagga agaagccccg gctaactccg
    33361 tgccagcagc cgcggtaaga cggggggggc aagtgttctt cggaatgact gggcgtaaag
    33421 ggcacgtagg cggtgaatcg ggttgaaagt gaaagtcgcc aaaaactggc ggaatgctct
    33481 cgaaaccaat tcacttgagt gagacagagg agagtggaat ttcgtgagga ggggtgaaat
    33541 ccgaagatct acgaaggaac gccaaaagcg aaggcagctc tctgggtccc taccgacgct
    33601 ggggtgcgaa agcatgggga gcgaacagga ttagataccc tggtagtcca tgccgtaaac
    33661 gatgagtgtt cgcccttggt ctacgcggat caggggccca gctaacgcgt gaaacactcc
    33721 gcctggggag tacggtcgca agaccgaaac tcaaaggaat tgacgggggc ccgcacaagc
    33781 ggtggagcat gtggtttaat tcgatacaac gcgcaaaacc ttaccagccc ttgacatatg
    33841 aacaacaaaa cctgtcctta acaggatggt actaactttc atacaggtgc tgcatggctg
    33901 tcggcagctc gtgtcgtgag atgtttggtc aagtcctata acgagcgaaa ccctcgtttt
    33961 gtgttgctga gacatgcgcc taaggataag gtctttgcaa ccgaagtgag ccgaggagcc
    34021 gagtgacgtg ccagcgctac taattgagtg ccagcacgta gctgtgctgt cagtaagaag
    34081 gtagccggcg cctttcgaag cactttctag ttagcgcttt agtttgattg caagtagcgc
    34141 gcttgactaa taagaagact cggcattcag gcgagccgcc cggtggtgtg gtacgtagtg
    34201 ggtttagtgc gccccgccaa aagggctccg aaacaaagaa aaaggtgcgt gccgcactca
    34261 cgaaggactg ccagtgatat actggaggaa ggtggggatg acgtcaagtc cgcatggccc
    34321 ttatgggctg ggccacacac gtgctacaat ggcaattaca attggaagca aggctgtaag
    34381 gcggagcgaa tccggaaaga ttgcctcagt tcggattgtt ctctgcaact cgggaacatg
    34441 aagttggaat cgctagtaat cgcggatcag catgccgcgg tgaatatgta cccgggccct
    34501 gtacacaccg cccgtcacac cctgggaatt ggtttcgccc gaagcatcga accaatgatc
    34561 acccatgact tctgtgtcac actagtgcca caaaggcttt tggtggtctt attggcgcat
    34621 accacggtgg ggtcttcgac tggggtgaag tcgtaacaag gtagccgtag gggaacctgt
    34681 ggctggattg aatccttcgc gatggaaatg ccctcttccc ccaaccaaca taggggacta
    34741 gcttgcttcc cactggtggc gggcgggcga agggtccaaa ggacacgtag ccgggggcga
    34801 gtcacaaaag aaaagagttt ccattttcct tcttgttcat caatcggaaa tcaagacaaa
    34861 ccgggcacta cggtgagacg tgaaaacacc cgatcccatt ccgacctcga tatgtggaat
    34921 cgtcttgcgc catatgtact gagattgttc gggagacatg gtccaagccc ggtaaggctt
    34981 ttctttttgt cggtatgccg ctccgcgaac aaaggagctt tagattgtaa aaaatgaaaa
    35041 tatgtttaac aactttcgac gcatctttat gtttgatgaa aatagtctga actcaatttc
    35101 cagtgatcaa acttccagtc aatctcaatc cacgacgact cttaccgatt atagtcttca
    35161 atcgtccgac actcaaagtc aagatgcttg ctttggtctt tttgaggatc atccaggcct
    35221 taagccttcc tgtgaacagg tggtggaatt tcaagcagaa atacgtgaga aattgggaga
    35281 gttgatgcct aacaagagtt cccaagatgt tctagaagcg gccgaagcgt tacatggtga
    35341 aagcaacaat atagattttt tggagtacat tttaaatgat ttgaacacaa acggaataga
    35401 aggtgaagcc tataggaatg ccctggatct agcggggcta gtcgccagcc cccttgagca
    35461 atttaccatt ctcccattga ttcctatgaa aataggaaac ttgtatttct cattcacaaa
    35521 tccatctttg tttatgctac ttaccctcag tttggtagta cttttgcttc attttgttac
    35581 taaaaaggga gggggaacct cagtaccaaa tgtttggcaa tccttggtag agcttattta
    35641 tgatttcgtg ctgaacccgg taaacgaaca aataggcggt ctttccggaa atgttaaaca
    35701 aaagttttcc cctcgcatct cggtcacttt tactttttcg ttatttcgta atctccaggg
    35761 tatgatacct tatagtttca cagttacaag tcattttctc attactttgg gtctctcatt
    35821 ttccattttt attggtatta ctatagtggg atttcaaaga aatgggcttc attttttaag
    35881 ctttttatta cccgcaggag tcccactgcc gttagcgccc tttttagtac tccttgagct
    35941 aatctctcat tgttttcgcg cattaagctc aggaatacgt ttatttgcta atatgatggc
    36001 cgggcatagt tcagtaaaga ttttaagtgg gttcgcttgg actatgctat gtatgcatga
    36061 tcttttctat ttcataggag atcttggtcc tttatttata gttcttgcat taaccggtct
    36121 ggaattaggt gtagctatat tacaagctca tgtttctaca atcttaattt gtatttactt
    36181 gaatgatgct ataaatctcc atcaaagtgc ttatttcttt ataattgaac aaaagcgagg
    36241 gtccgtaagg acagtttacg agtaatctct ctcgccaaga ctcgttggca actattttat
    36301 cttcctcgca gcatcggatc ccttagaaag caaggaatgg gtcaaatata gactatggtc
    36361 cgcactctgg tcaatttttt gtaaaaaagt acacctctat gctaggtcag gacctacact
    36421 ccaagggatg ctatgatctt tcgtgccccc atggaagctg tctatgttag agagtccgcg
    36481 tgagatttat tggcaagtgg tgatgcacct tagcacgggc gaatccgctc atctgagact
    36541 tcattatgga gagccatagt tgccccccca tcgagcagcc aatcgttcaa gcctcaaact
    36601 tgcttcaggc attttcgaac gcttgtccat tgcttctcga gttttttcat caaccagatg
    36661 aaagaattgc ttcttttgcc tagaggcgtc tttccggtgt gcagcagcca caacagaatc
    36721 tctcctgata gtataaaatt gcttaaaaag caactccaac tggattggtt aaataacctt
    36781 cttatccttc tttcttgact ctggcttatc ttgttggcaa atgaggcatg tccgcacaaa
    36841 atcatcaaca tcatccttca tttgcggcca gtagtacccc cgttgcacca aagccagtgt
    36901 gcgttccgtt ccagggtgtc cagcccaaag agtatcgtgg cactccttta tgatactttt
    36961 tctcgaccct ccgccttttg ggacataaag acggttccct ctagtataaa ggagtacatc
    37021 gtcaagccag aattgtcgag attttccttg ttccaccaac tgcaccaagc acacagagcc
    37081 aggatccttt gtcaagagat cacgtatttg atcctggagg ttggtagagt ccctttcaga
    37141 gcaagagctg taaaggtggc caactgaccc tggcgacaga gggctttccg catcttcttt
    37201 tggtagccca gcggcgcgct cactagctga tagagattcc ttcttcaaac cagcgatgcg
    37261 catgagcaag acaaggcgat ctcattgtta ccattcctct aaagttacca acgtgacctt
    37321 acggaaagtc agaaccccta ggctcagtcc ccttatgaag aaaaatgaac cgtcttttca
    37381 tatcgaagaa aaagtaactc gaagtagtca gcctattagc aatctaagag gaagcctagc
    37441 caataagtat tgttgaagct tccctttttg ttaagttaag gcttgagctt gcccttttca
    37501 taacatcaga ttcggcctag aatgcctagc gactatagaa tcctagaata agaaacgggg
    37561 ctggtgcttg aatgaatctc tgttttctct gctctagcct aaaagcttac tcttaactta
    37621 aggcctcacc acctactcca gcagagtcag aaacgaaagg gaatcgaaga gcaaagataa
    37681 gaagcgcgta tagcataggt caagaccttg acgttgggac tccgcccgtt ccagaattga
    37741 cttcaaacgc atcagtctag ggaattgaga atcccgggag agtagggagc aggcaaggta
    37801 ggtgctctac tttgaagttg gcactgcctt tgctcttagt cttggtttca gtgaataggt
    37861 aaattaggtt agtcttattt cctagctgag tcaaaggaac aaagtagtga gaccaaacga
    37921 gcgactaagc gagtacctag aaagggagag gtgagaggta attgagctcg actgtaatcc
    37981 aatccggtca aatgaagctt gttcttcaag ttagttcagt tatttccttg caattagacc
    38041 taataactaa acaatcacgc tctgtaggaa ttgaacctac gacatcgggt tttggagacc
    38101 cacgttctac cgaactgaac taagagcgct aggaagttgt ctagactgtg ataataaaaa
    38161 gacatttcag ccccgatcaa tccatctagt gagcttctgt tttcaagtca aagcagtagc
    38221 aagtctactt ataataaata atattaagta gtaagctgaa gtcttcaagt tcatcaagag
    38281 taagagatcc tggaattaga gatcctattc tatggccttt tatggatcta attctccttc
    38341 atcagaaatt aggccggcca aatgagagag aatccagcca gaagataaat aagaaggcta
    38401 catcttaaaa aggatggatg gaggggtgga atcctgtgtg accatttaaa tagttgtcat
    38461 tccataggtt agtttctttc tcccattatt tcaaggcccc gttagaatag ctaagcccgc
    38521 ctcgttattc tatcattcgg atatattctc aagtctgcac gtcaccttta ccgtttgccg
    38581 aaaaagggaa tgaatgggag ctatgagtcg acgagctcaa ttgcatcgac cctccgtgtc
    38641 ccaatacctt aacttccctc cgaaagaaaa tgctaatgta aactagacat cttctaattt
    38701 acttgaaatt tctgctgtat aggagacgcg tcattggaat acgaaaggga gtccgctata
    38761 gcttcatcat ccgctgccac ttaatactca tctgatgtct cctaatgcta aataggatct
    38821 tttccaaaat tgactgtttc tgccaaatag tcttctgttg cggaggatgg gatgttctcg
    38881 ggctgaggta aaaaaggata accttacata actcgaaagt gaatacctgt cagtaagata
    38941 gatctttctt cagaacacct tatccttatc taagcgtcta gtgtcatggt ttgatcaatc
    39001 aatcgaatac tgtgacagtt tagatagttg aatagggtgc cgtcccctaa gaggctggtg
    39061 ccgcgaagtc tgccagcgct cttgctgtta cttgcggtta aaggtgataa cccggaaaag
    39121 aaaagtcttt cgctgtcgga tcctattccc gaaacggaag atgattctct ctctcgggct
    39181 tagagtcatt tttctcacac gaaaagacgt cataagggat gtgtcgagat gagaccactg
    39241 ctctcttctt tttagaataa gttccgtgct ttttcttcga tctcctaacc aaaagcagca
    39301 ggacaagagc ctattctctt cacgggatca acgagagttg cagactatat cttagtacta
    39361 tgggatgtgg gatgcttcgc tttcatttag cagctagcta gcattctcag cttgaactac
    39421 tctaactcag aactcccgct aacccgctct cctactcgtg tagggtattg aactcgcttc
    39481 acagccccta aagaggagaa aggatatctc ggctagaaaa agaaaaatca aagaaagttt
    39541 gagcctttct ttaaattgat aaggaaaaag cgggctctta agctacatca agtaccacat
    39601 catccaatga aatagtctca gacttttcat catccttcga tcaaactact ttatatgcat
    39661 ttcagatagc tcctttgaaa ggcgctaggg gttgtcccta aagattccat tgaaatgggg
    39721 aaactttttc aacccctgga aaaagagttt aaagtccatc tgcactaggg tctgagggta
    39781 cctcctgctt acacatcttc gtctcctccc tccgctggga actctgacta tggtgtgcta
    39841 gctggaaatt ctttcaccac tgattatgta atatcttcac tactggaaga tgacctgtaa
    39901 tgcagtataa aaaagtgttg cagtcctaga actgcttata aagagtggaa tctttaatcc
    39961 ggcattgcaa gcaaatagag agcccccgac tgtttgagtc gcgaaagggc cgcttgctta
    40021 aattctattt aataatgaat tctaataata atatatatat aatattatct atctatctat
    40081 aaacaataaa aagaaagaaa tttcttgttc attcctggga agaggaagaa gcagatagag
    40141 caaaggcctc ctctttcctt cccgaagtga gcgaattgca tgtagagatt cgtaggggct
    40201 tatagtttaa ttggttgaaa cgtaccgctc ataacggtga tattgtaggt tcgagcccta
    40261 ctaagcctac cgccctcttc tcttcacctg atacaaggca gtcgaaggag tagtgggacc
    40321 aagcatcact accatagggc tttagtggta aatcctgcca cctcctattt tccctcacgt
    40381 gtcaaaacaa ctaacaaaag ctctctatac ttctttcact actccgactt tatttctgtc
    40441 tgtctagagg taataattag gtttggacac ccataatgaa cgaaagaaaa ggatcctatt
    40501 cagtttgtag ctctagatga tcgtcaatct gtgctaagtc acttatattc ttgcgtatcg
    40561 aaaaacatgg gtgaacctgg tattcagttg ccaccaacat ggacgtcggt aagagaactt
    40621 accgaatatg tctgggatct aagtaattgt ccaatggatt atcgacctaa ctaaggaact
    40681 ctcacgtaac gactttcaaa atgggttgat atggcaggaa tttgtggata cggttaaatt
    40741 cattacgatt acgccccctt gagcaatgtt ttctacttcc ttttctattg cgctttgtcc
    40801 ttcggaacct ccacctctgt gtttggagaa agagcggtgt taatatcaga gattgaggct
    40861 catacaaagc agcaagagca ggataacaat ggtagtcatt gaggtaagaa ggataaactc
    40921 ttaccctagt tgaacgacgg ggagaagagg gtagaggttg tggagcagag gtggcagttc
    40981 agacagtagc aggagcaaga ccagcaacta gggttgttca cagagcagcc gtctttccct
    41041 ctcaagcggg gaagtcgtca aagctgctaa gcaagaaaga aaagcgcccg acctcgtgct
    41101 agctgtgaaa ggaaaagcga ctcgccctgc agtctctccg aatctcccta aagcgggaat
    41161 ccccaaagca acagggatag cggcagtcgt tggactttac cttagcagtg agttaacctc
    41221 ttgctgcttt cggcttctca tggaatctac acatgttctt tctttcatag cgattgaagg
    41281 actgctagat gatagatagg ccccgaggaa gagggacttt caggagcaag gaggatttta
    41341 tagactaatc cagtccccga atcgagtcac cgacaaggta ttcgaccgac cttcctccgc
    41401 gctaggactg atttgccgag cctactacta aggaaagcgt caatccgatt cgagttagtt
    41461 gctattcgag tcgacagttc ggctttagga tttactgcta aggatacaga gataggtgga
    41521 aacattacat catattatga tggtaaaaat cccaaagtgt actctctttg ggttgcatcc
    41581 tgatcccggg caaccatttc ctgaacgatg agcttctatt cgactgactg aacgctctct
    41641 agaagctcac tgcagaggag gatctgaaag agaaatacga aaataagggg gctaaaaagc
    41701 ctaatctcaa gtgtagttcc gtcagttacg cctaaggatg gctactagct aatgtaggct
    41761 ttcattgacg tttcctactt ctatctataa ccgtcaaagc ctacaggggc cggccctaaa
    41821 gttgaaatct cgtaagagat atatgaggta agctggtcaa agataggcat tcccttagcc
    41881 cttaacgaga agtacatcaa aaaaacctgc atataaatat agccctgctt ggaatcgtag
    41941 tgcagggtca atgtaattga gcagtcagag ttcttttttc agctcaaagg gattgaaatt
    42001 catcccatag gaaggagaca atcttcttct gtttacaagt cttgacttct tgaagaagcc
    42061 ctggtgttga ccttacccgg gaatcagcta agccctattc ttgctcagtc tcgaaatgcc
    42121 ttgttcacat tcctataatc tttttcatta acttgcatgg gcggataaag gggaaagaaa
    42181 aaagcggtag catgtggaat agcagaagct gatagcatta tttctctcga aaatccctta
    42241 ttaattcttg cctgtttgtc aaaagaaagc tccaagcagc taccattgat caatctgatt
    42301 caggcacatc aatcaaagat cttgcttacc tctcccacat ggatagaaag aacttgatcg
    42361 gacttgcttc ttcctagcat acggaagaga gagcttagct attgctatag tgagtcctca
    42421 ttaatttcac tcaaaggaaa ggaaaagagt ccgcttttct aggatgaaac tctgtttcca
    42481 cattttccgt ctactggtcc cgggtttcgg atgagccaga atcgtagatc actctctccc
    42541 cgaatagatc gatcaagctt ccctcttcaa gccaaatatc gctccaaacg ttagtattcg
    42601 agccatcccc gatgatggat ctgatatacc ttttcagaac gtctccgatc gagagtatcg
    42661 atctccgttg gaggtgttgt ggtaggatgg acgtacatcc cagaaggtgt tcccgcgaat
    42721 gtagtgtagt gttcctggat tcaattgacc cataagcaag gttagtttca aactttattc
    42781 catccatgct aaagtagcgc agcaagattg caatcccaaa gcctccggac cccccagcct
    42841 tccttccgcc ttcggccgac agacatcctt tcatgctaaa ggaattcttt ttctcttttg
    42901 agttctggct cagcccacag gaaagggtta aagatcctgt aaatacgttt aagcgtgcct
    42961 ttctggatcg cgcaaaagcc gataaccaga acactatctg atgagcggtg taaacttagt
    43021 tcatgttggg ctcgactagc tacggtgaaa taggtcccct tcctgagagg gagaacgaag
    43081 gagaagggaa agatttctgg ttgtaccgtg ggagccctcg gtctcccact ttaaagtaga
    43141 tagctatgtg cgaaccgcta atctccaaaa tccataagcg gttggaagag tagtactctt
    43201 tcttacgcgg gtatagattg aaactgataa aatccgttct gaatgccttt ctgtgggcct
    43261 ttcaagcttt aaggaaagtg tcaacaagga tttcattccc ctagaacgcc cggtgatctt
    43321 ttcccaaaaa ggtacagaaa cgtaagtcct gctatcctaa aagagtgaga gctagtcact
    43381 tccctggcac tggggtagct attctatatc agaacagaaa gatatgaaag cgcgcaatcg
    43441 aactctacag caaggcttgg atcgccaact caacaaaggc catcagtaag ctttgaatta
    43501 cggtgcccat gctaatatcg gatgatcaaa aaaatagtat gaggctgcac gtcacaattt
    43561 aaagaagata acgtccgagc ccttctaaga ttgagaagcg accaggcgcc cgaaagggcc
    43621 tattagaata tccctctgat tgttaggacc gagtgaagga agtcataggt atggctaccg
    43681 aacggtatag ttttttttgt cctaagggtg aaagtaaagg ggatgcaact aattcgttgc
    43741 cccggttaac tcagtctgtc cgggccaagg cattagcccg attccttggt ccaggggatg
    43801 aatcaagcca agggaagcct aaatcaatcc attctgggga caatttatct cttaactgcg
    43861 caggaagatg aacaaaacac gtgcatcaaa agggagaatt gaggaggaag tcaagtagta
    43921 atagaatttt gcaagaatcg gcataatgtt ttatgaaggg tagatggaat tgagtcaatt
    43981 caacatcagg atcggctgga ttgatttggt ccggtctttg caaccgggga ttgaacgttg
    44041 ccttgggtta ctctttgaca ccgaaatttc acgtgagcaa gaaaggaaga gaggggcgtc
    44101 tgaccgggtc tttctcgctt ggaggtctgg taagtaattt tcctggtatt gactaatcgc
    44161 tgtctgctat ttaaggagcg aagcgattca agttctccca agccagtagc tcttccttct
    44221 tcttttctta tccaactctc ccttggatcc cttggtctcc gaccttcgtt taccattggt
    44281 ctcctctctc tttccctttc cttggctatg gaatccgctc ttgtatatag tgaataacca
    44341 gtgaatgcgc taatgccctt atttgcccag atgggtagaa gactgctata taacagacta
    44401 ttctctagga gcagattatt gtactgatga gtaagaaagt agcttcaagc taaatcccac
    44461 atcgaagagc atgtcttaag catagggctt agttgcattt gaatgagtaa gcgatgccat
    44521 taaatctgtt gggggaagaa ccgcagctat cgcatgctgg agtacgggcg gcttcttttg
    44581 attgagagct gggaaacttt aatagaaaat gtggccaccc tctctcatct cgtttctttt
    44641 ctgaacaaat cgaagaacct aatggatcga ataactacca tctcaaaagt tagagtgaca
    44701 caactacata cattaacatt atataaaaaa tgaaaactga aaagaaggga gcggacacag
    44761 caacaagagc atctaccccc aagccaaggg aggatattca aataagagga atgccgggac
    44821 gggactccta ggtgagaaag actagggcta ctagcttctg ccttctagcc cctaactaag
    44881 agagaagatg aaggaagtct ttggggagaa catcccttag gctatctagt cacacagcta
    44941 tgactcttag ggaagtttga atcaactaag tagaagtaga ggctatattt agattgctca
    45001 gtaagaggtt acgccgcatc tccctagggt agagctagag tccggtaact gaggaagcaa
    45061 gggtaccgag agaggtaggt agaaccccct aaagaaaaga gagcggaacg gcagcacaag
    45121 ctcactcgtc gaagagcagc cccttctcga atctaatata gtagaaggac ctaatcctta
    45181 atagcatcta aaagaggaaa ggcaagtgaa cgaagtgaag attcaccaat ccgatcttgt
    45241 ttcagaagct ggtagagaat gagatgtcgg gagagagaga gaaactctta agagatcggg
    45301 gcgatcaccc gcagtggaag aaagaggcca cacgatccct agcctttgaa caccctcctt
    45361 tatttaaaaa gactgacggc agctcgtagc tattgtatgc aagggagtta ctttcgggta
    45421 tccaaaccac tctttagaaa gatagcctac attgaaccaa aggaccccat tccgcctgta
    45481 cttcaattaa agacggagac tcttttgagg cctaaggaga aaagaagaag atctttactt
    45541 tcattcccac cttggttgaa cattgtctca aatgctagtt gcactacaaa ctgtcttgct
    45601 cccttggcca aggtcatcca cgataggttt ggcattgtcg agggtcttat gaccactgtc
    45661 cactctatta ctgccaccca aaagactgtt gatggtccat caagcaagga ctggagaggt
    45721 ggaagagctg cttcatttaa catcatcccc agtagcactg gagctgcaaa ggctgttggg
    45781 aaagtgcttc cagccctcaa tggtaaacta acaggaatgg ccttccgagt tcctactgtt
    45841 gatgtttcag ttgtggacct tactgttaga ctggagaacc ctgctaccta tgcaaaactg
    45901 ctatcaagga ggagtctgag ggcaagctca agggaatctt aggctacact gaagatcatg
    45961 tggtatccac agattttgtt ggtgacagcc ggtcaagtat ctttgatgct caggctggca
    46021 ttgctttgag cgagaagttt gtgaaacttg tggcgtggta tgacaatgaa tggggctaca
    46081 gtacccgcgt ggttgatttg attgtccaca tgtccaaaac ctgaggtttc cattgacagt
    46141 tgaactttca tggtgttccc agttgagaca tagggtttta ttcaagcctc atttcttgca
    46201 gcttttttaa tcccgaataa agactttata gatgagatgc agaatctttt gtttgcttct
    46261 atttctcttt ttccaccatg ttagtcatgg tatggtaaca ttttcacctt atagttgtac
    46321 cttcggaccc ttgtgctgct tcgattaact ccttcggtta actaaaggga ttagattctc
    46381 ttttctctta tatagtaaac ctttcctcaa ctccttcatt tcatcggtca agagggggct
    46441 aaaagatgcg ttttcttcta ccgacttcgt agctcttctc ttcccacgtc tacgcctccc
    46501 aacccggctc tatccattac ctccatgcaa ttcactgatg caaaggaggg gactcataag
    46561 gtcttcccct cctctttgct tttcgatgat ccgcacattg cgcacctaac cagttcctat
    46621 ggatggacat tgataggcaa attttcccaa gggtataaga aaaccgaccc aaagcttgga
    46681 cgcccttcag tagaggatct acaaaaagat tttctaacgc ttgaccttcg ctcatctttc
    46741 agtattggat tacttgataa ccggcacctt ctcattaagt tgcattgtga agaggactac
    46801 cttagggtgt actctagaac tgtctggtat attggagcgg tcaccatgaa aatattcaag
    46861 tggactcccg gtcgagcttt ccccttgaca acatagggca ccccgcccag cgtccctacc
    46921 tgttccaaca agtgatcaag attttgacgt cttcctagaa gtgatgcttc gagattttgc
    46981 acatgcctat ggtcctaccg ggtgttccat agttagtccc atatccctaa ggtgcaggag
    47041 tagcaagact agtctcccgt ccgggtacat acctatggcc atgagcggga gaagcggggg
    47101 cacccgctgg aggtaccggg agccagtagc tatccagtcg aatgcgagcc aggcacaaaa
    47161 gcaagactag tcctcatgat gaaaggccgg agagtaaggg cgtgagaata gcagacacaa
    47221 gatcggatta cgtaatgaat aggcatttgg tctaccattt ataccaaaaa ggcggttgtg
    47281 actatgacag ccctttctac caaaggttct gaaagaacca gtgagaacaa tgcccttttc
    47341 gcatctgccc gagtgtagaa ccggtcttcc tcttcgcttt gattcatctt ggaacggaat
    47401 ttccctttcg ccgggttttt gttgaagcaa agatccgtag ccgtatgggt tatccggtac
    47461 aataaatcac ttcttagttc cctcaaaaaa agacataccg aaacgacctc taacgcgtcc
    47521 gtaggcttcg actcttttct ttgcaagaat gccttgtgaa agaataggga taggaaaatt
    47581 agactgattt agtgaagtat gccatgccat cagtagcaaa gtcggctgtt ctcgaatcat
    47641 ctgtggcact tgctcttagc cttgatcttt ttattttttt tgggaaggct aagaccactt
    47701 atttcgcatc aacagaaaaa agactggcat ctgtaagagc aaaagaccaa gatgtgctat
    47761 aacgagcaat ccttcccgca tctatcaatt ccttcaaacc tgaaaacaat tctatcacac
    47821 acggagtatg gaattctagc tcttttgggg catcaaccac agcacaagtt gcggacctat
    47881 cgagatgctt ccttgcagaa cccaacaagg gctgtaactc aatagagtga gtgggaaccc
    47941 ttgtaaacgc gagcaggaga atagagatcg gttctgacgt cgaacaggtt atcgacccga
    48001 accacagagc tgtcgtatgc gggtactacg aggcccacga ctttcttgat cgcctcactg
    48061 ggtgaagatg tggctaaagt atatccgagg gtaccatgat agtctggggt agcgtatatt
    48121 acgctcgagg tctctcgagc cttctgttgt accaatgtct ccgttttagg aataaggtaa
    48181 tgaaattccg gtatggactt tttttgttgt tacgacaggc ggagagcagt gccctattgg
    48241 tctaattcct gcttcccctt ggtatcccat ttcatatatc ggaagagagc ttcaataaag
    48301 catccatatc aatcaaattc cttccttgcc tttggatttt ttgattagtg ggaaggcgca
    48361 gcgatttcat agtgacccta ccagaatatc tatggaatga ctcgatccat gaagcctttc
    48421 tttcccagtc tcgggatctt tctctctagg tacggttcgc cacatttcag tgagtgctct
    48481 accccttggt atggtacctg aagcacttgg tattggtagt agtctaaatg tctttcccta
    48541 ccgctaggag tgaagctaaa ggagatgagg gatctattcc atctattcaa tttcccaaag
    48601 ctcaatccct acttactgaa gacttcccat gctgactgaa tcaagcaatt caacttgaac
    48661 tctggaggaa agtgctcact cttagtaagt ccagaaaagt ataaaaaata cagactttat
    48721 tcaatgactt gacttactta cttttagagt aagatccaaa agctgctgaa cgacaaaccg
    48781 gagagttaga gaccttcttt tcagctttcc ccttcttcta ttctattcta ttttaatgtc
    48841 ttcatatgag tatattatta ctctaggcta tcctatgcat ctctattact agtactgaag
    48901 aacgagtgaa tcttgtttta gggtttatgc ccattgccga tcatgtacca tctatagtca
    48961 aagagaagaa agtaagtcgg ttggcttccg agagcagtcg ctctttcttt cgccagcgag
    49021 cggagaagac cataggccag aagtggagag attgaaacca ttttcattgc cttatataag
    49081 taaatgttac acagtgctca atctatctta cctacgctac gtcagaaaga gacctttgga
    49141 acgtagcaga gaaagggctt ggatagctct ttagatagtc cgggaggctt tcctttctgc
    49201 tttactgtgg tttacccata accatcagcg gaaaggatta cgtaaaaggc caaaccaacc
    49261 caggtacatc acaagtagat agggttggag cagcagatcc tatagaaaga aagacaaagc
    49321 ctggggcctt ccccttctac tgttcgagat ccagattcag accttagtga tcgataggga
    49381 gaattggacc cataagcaag cccattgccg gctaagccgg gccatgctac caagcaccct
    49441 tagccattga tccaatcctc tgttgactat gcagtctatg cagttggttc tgtcgcttca
    49501 gcggaagagt cagcactata gcctcttcct gggccagctg cataatcacg tatgtaggca
    49561 accagttgct tcagtagagt acattgattc agatacatac aaatataaaa atcaagacca
    49621 aatgccagta aagacagatc catagcccgc ggtagcaaga gatacatacc gctagccaga
    49681 tccattcccg gattctcgtg agtgtgattc aacagagtct tccgctcgtg atcgatagcc
    49741 tgatgaagac gaccctcgtg ctcgagaggc agatcccaag ccagtagctt acctaggagc
    49801 atacttcagt gtagcatata tagcggcatg cccctttgac ctctttctac gcctaagtta
    49861 atgtcgatcc aaagaagcca tttagatctg agttaaggaa ggaagtgaat ttaagcaaga
    49921 gagcgatagg atagatataa agcttagacc aataggcatc ttaggaaagc cggtatcttt
    49981 ttcttgcgag tgcgataaag ccatcttatt tttagccagt tcaattcaag aaagtttaag
    50041 catatggact ttctctttcg agtccatatg agcggtcgta aacccatcag atagtaactt
    50101 tcctgtactt tgaataactc tagctattct ggatgcgagt tttctttctt acatcgcctt
    50161 cttcctgcta gccagtttta gttctctttg ctgtcgtgcc gggattcttt tcaatctata
    50221 aggcaaggta aatccagaac agaaggctag tggggatctt gggctagcaa gcaagttaag
    50281 ttatatggtt cctggtacaa ggaagtaggc tagttttaca gccttatctt gagttaatcc
    50341 aatgagtaag caggacagtt aagttagaaa tcctttaagt ccctcttgaa tttaagtaaa
    50401 ctccgtccct caaaagtaaa caagttttca agggtagggg tagcgtttac tagccagcaa
    50461 gtaagataac aaagctcttt ttttcaagcc tggagctttg gaaaaaattc catggaagag
    50521 ctaacataga tagataaccc acacttgtac tctcacaccg tggcgtggta ggatagattt
    50581 attccttttg aaggtctgtt acagctaggc gagaaacctt taagtaagat tcaatatctc
    50641 tagaatccag gcttgcccac aggtttgttc acaccctaat atgatctttc cttgccagtg
    50701 caatgatagg atatttccag cttccgtggc tagcaccagt actttaccta aacgccctcg
    50761 tatgaagctc taataccacc tctatggagg gaggaatact ttaattagaa tatgctttcg
    50821 tccggggaac agacaagtga gctcttctgg gaagtgagtt tgaaagcttt aactttagag
    50881 cagtactaag ctaaacagcg cattctgttc cagttgcagg ccattggcca gttgtagttc
    50941 cattccgaat tccttccatg cgtcctgcca ttccttcttc ttgcgatcct gttccagcgg
    51001 aagaagtttt tctagctctt tatttagaat agaagcggct tcgctcctta ttttttatag
    51061 agaatctctc tttattcatc aatcgatgcc tatcctatgg atggtttaat agcttctgtc
    51121 aggtcaggag tgaacgaagg aaaggacttc ccgtaggcgc aagggttctt tcttattgat
    51181 tcatgcgcat ctacttcttc tttgccttag gtcaatcagg ttaatccctc tcgccaagac
    51241 tagttcttcc gcttcattca agtgattcta taaaaaaata tggtctatta tggtatataa
    51301 taatatagta agttgatgct ttgtatcgca gactgaaact ctttctttat atagtgtgtt
    51361 ccgtctagct aattgaaagg gcctatgaat gacttccaag aaagcggccg ttcacgtcag
    51421 gaatagaggc cgttaagggc ttctactttt caaagtcgag attttctttg tgttcagtgt
    51481 accgctccgt aggtagaaga tcaaaaagaa tgcattggat ggatgcccgg gcattgagaa
    51541 ggaaggacgc tttcagaggc gaaaggccat ggggagatac cgtctgtgat ccatggatct
    51601 ccgatcggga aaccgtatcc aagctccgtg gctagtctgc gttctttgga tttttcaaac
    51661 ttagcgaact gaaacatctt agtagctaaa ggaagggaaa tcaaccgaga ccccgttagt
    51721 agcggcgagc gagagcggat tgggggtttg aagaaaaaca aacacgaagc ttcgttccct
    51781 ggtctcgtta cttcgttcct cagcttcgtg ttcacttatt tttcgccagg tttcattcta
    51841 tttgttgtgg attggatgat ggaaaaccca gcaagttacg gcttacctta ttattattat
    51901 gaaaaggaga aagggctttt ttatagaaag agaggttgag taaggggggc ggagcttgaa
    51961 gagcgaagcg agccgcgcta gcctattacg ttttttagca gcaagctacg gtctaacgac
    52021 cccctagtag gttggggcga aaactccaaa ctctaataat aaggtaagct ttcaagcctt
    52081 gatttacttt ctagtaaaga aagcgcagtg gactgtaatt gtgaaaagat tggaagatct
    52141 ggccaaagaa ggtgatagcc ctgtagattc gttcccatgg ttcgatcctt cccagtaaaa
    52201 tgcggcgtgt tcgaattctg atcgctttta cgcgagaaag ggggaccacc ctctaagcct
    52261 aagtattcct caatgaccga tagcgtacaa gtaccgtgag ggaagggtga aaagaaccct
    52321 atttagggag tgcaatagag aacctgagat ccgatgcgaa caatcagtcg aaggagcgga
    52381 gcttagagcc tttactttct attagtaaag cgcactcact ctaacggcgt accttttgca
    52441 tgatgggtca gcgaggaaat gggaagagcg gcttaagcca ttaggtgtag gcgctttcca
    52501 gaggtagaat cttctagttc ttcctatttg acccgaaacc gatcgatcta gccatgagca
    52561 ggttgaagag agctctaaca ggccttggag gaccgaaccc acgtatgtgg caaaatacgg
    52621 ggatgacttg tggctagggg tgaaaggcca accaagatcg gatatagctg gttttccgcg
    52681 aaatctattt cagtagagcg tatgatgtcg atggcccgag gtagagcact caatgggcta
    52741 gggtggtccc atttcgcctt accaacccca aggaaactcc aaatacaggc ctagatcgtt
    52801 tgtacagaca gactttttgg gtgctaagat ccaaagtcga gagggaaaca gcccagatcg
    52861 tacgctaagg tccctaagca atcacttagt ggaaaaggaa gtgatcgagc gatgacaacc
    52921 aggaggtggg cttggaagca gccatccttt gaagaaagcg taatagctca ctggtctagc
    52981 tccatggcac cgaaaatgta tcagggctca agtgattcac cgaagcgacg agaccttgaa
    53041 agttgctttt tcaagtgtca gtagcggaac gttctgtcaa tcggggaagg tttttggtga
    53101 caagacctgg agatatcaga agtgagaatg ctgacatgag taacgataaa tcctgtgaaa
    53161 aacacgatcg cctgccagtg gaaggttttc tgcgttcagt caatctacgc agagtgaatc
    53221 ggtccctaag gaacccccga aagggctgcc gtccgatggg tacacgaaag tgacgaagtt
    53281 gctttgacta cagaaccatg cctgtctgtt ggagcgaatt ggatgatcgg gccgagggct
    53341 gccccctctt cccctcactt tcctttccct aatatgaacc ttgagtcatc aaagcctttc
    53401 tgactcggcc tggcccggtc gccctacgcg actggccctt caaaaggcga aactctcgtc
    53461 gtagtttggc gacctatctt cagtaggggc ctttagtctt ttgattagag taggggtcgc
    53521 gagagagcag agcgtaccgc cctgccatag tcacgagtct gtttatagtc gcgactgttg
    53581 tcatagttaa caaggttgaa acttccagga aaaaacttcg aattgggagg gcgatcctcc
    53641 ggtgaactga ccgtacccca aaccgacaca ggtgaacaag tagagtatac tagggcgctt
    53701 gagagaacca tgtcgaagga actcggcaaa atgaccccgt aacttcggga gaaggggtgc
    53761 tctcctatct tttcattagg aaagcggcac ataccagggg gtagcgactg tttattaaaa
    53821 acacaggact ctgctaagtg gtaacacgat gtatagagtc tgacacctgc ccggtgctgg
    53881 aaggtcggaa ggagaagtgt tataagcttt gaatggaagc cccggtaaac ggcggcagta
    53941 actctaactg tcctaaggta gcgaaattcc ttgtcgcata agtagcgacc tgcacgaatg
    54001 gtgtaacgac tgccccgctg tctccgacat ggacccagtg aaattgaatt ctccgtgaag
    54061 atgcggagta ccaacggcta gacggtaaga ccccgtgcac cttaactata gcttcgcagt
    54121 gacaaccttg atcgaatgtg taggataggt gggaggtggt gacacacaac gaccaatcct
    54181 gaaagaccac tctttcgtct aaggatgcct aaccgccgga ccgatcattc ggggggaggc
    54241 gggacagtgc gaggtgggta gtttatctgg ggcggatgcc tcctaaagag taacggaggt
    54301 gtgcaaaggt aggctcaagc taatattctg ctcgtgagcg taatggtata agcctgcctg
    54361 actgtgagac cgactggtcg aacagagacg aaagtcggcc atagtgatcc gggagtcccg
    54421 tgtggaaggg ctctcgctca acggatcaaa ggtacgccgg ggataacagg ctgatgactc
    54481 ccaagagctc ttatcgacgg agtcgtttgg cacctcgatg tcgactcatc acatcctggg
    54541 gttgaagaag gtcccaaggg ttcggttgtt cgccgattca agtggtacgt gagttgggtt
    54601 tagaacgtcg tgagacagtt cggttcctat ctaccgttgg tgttaaaggg agaactgcga
    54661 ggagccaacc ctagtacgag aggactgggt tgggccaacc tatggtgtac cggttgttat
    54721 gccaatagca gcgccgggca gctaagttgg tatggaagaa ctgctgcgcc gcgggaaatc
    54781 cttctctata caagctctcg gacgaggttt tagaacagaa cttcgatagg cgagaggtgt
    54841 aagcaccgcg aggtgtgaag cgatctcgta ctaaacgaaa ctactttcat ttttgttatg
    54901 gaaagtgaac ctattcctgc aattccattg cggtcagtct cgctaccttt tttgtttagt
    54961 ttagttgccg cggaagaaaa agaaagtatt aaggaatatc attaagatgt aaatccccct
    55021 gcttcgtagt agctgatgca gtcaattaaa aaagaatcta tttcccaact catatattaa
    55081 aaatgaagaa attacaaaaa atacgggtcc ttaggttccc tgatagtggg ttactatcaa
    55141 tcttatttag gtgcttgtgg tcttgtagct tatggttatg taatacgtgc tttttgtagc
    55201 atttctgaag gtcctggtga ttaagatagg tctagcttaa atgatgcttc ctcaggtgca
    55261 gcagcttctg gttcaaagga ggagagatca gcagcaatta ctaaatggtg gaaagtagta
    55321 tattccattc tttttctatt cctagttttg ttatttttgc ttctttcttt gaacgattgt
    55381 gattccactt ggtggagtga cttctacttt atgaagtact aaacaaggta tattgctctg
    55441 gaaaaaggct gacattcact cctggatccg atatccaatt cacagtttct atggcttcct
    55501 ttcatgaatt ctttctgcca tatcggtgtg agctttgaag cttggttggt gaaccaggtg
    55561 cctgaggaaa agcttgtgct tccccctttt tcctcttttg gcttgtgccc tgtgatgact
    55621 agtctcttca accgtaccgt cacccgaata gactttctgg acttcagtct catcccagat
    55681 ccgctgcctg taaactccgt gctgagaccc aacttcgttg cctcagtcgc gtcgcggaac
    55741 tgttgaccat gaatccttag tgggcttcta ccatttccct ttagtcaagt agatccgata
    55801 gttgctatcg ctccgtaacc tagtcgggaa agggagttct ctcctggtgt gagtagctta
    55861 tgatcctgct ttctcccgaa cccgagcttc aagttccttc aacattggcc gaccgcgtta
    55921 agaatcaatc tatcttcaaa tggcgaaagg gatctcgcct agtctgctgg tacgatgtct
    55981 tttggtatgg gtacttttgc ctcatttgtc ttgatagata tttagaagcc tagtaaagca
    56041 taataaaata aatttgttgc tgggtagtcg acctccggcc tgccttgtaa tcgataagaa
    56101 agaccattac tgccatctcg gggaaagatt caagagtctc aggctgaaaa taatatatag
    56161 atagtggtct aatgaccaag gctgacgacg gaagtgaggc atttgttatg ttctttattg
    56221 ctgtaaggaa gtttcgtctt gtcacgagct ggatttgaac cagcgctttc cagatgcatg
    56281 acccagattt caacctttct gatcgtgact ttggtatccc ggttcgtctc ttgacaaaga
    56341 gagcaagact catcagacta catccggggg ggaagaagca aaagaagatg cggaaagccc
    56401 tctgtctgga cccttccccg ggcctctgtc cggccaaggg acttctctaa gttcaaagct
    56461 cctgtcttct ctctgagaga gcgcatcgat ttacttcgtt ccccaaaagc tcatctgacc
    56521 ccaaggtagt acatatccta taaaagctgt cacaatcatt aataggaata ttacaactcc
    56581 gagacaccaa acaaattccc taggactgct ataactcgca taatatagac cacgaaaaat
    56641 atgaaggtga gccacacgct tacatggaac cctggaaatg cgctaaaaag cgctgataga
    56701 aatctgcctg atgcccgttt tgttggatat ccaggaacca ggcgcgaagg gtgtactcta
    56761 acagatcctt ttcaaaagga gagctgggat ctgttagatt gagtctttcc aaaaggtcat
    56821 caagaaaatc cagagcttcc cggctgtata tgctttaaca gataaagact ctttgtttga
    56881 cgggctactc tcaaagcagc acgacctcgc ttcctcccga agctgcctag ttacacaatg
    56941 cagttttttc tagagacgag gataaccaga gcgggtcaac gagactggga ccggtagacg
    57001 ctcatgcgga aaacagtgag atggatcctg acgatgtcaa cttcccatga tcaatccttt
    57061 atacccgcaa gagccaagca gaccaggtgt aagatgaaag tctatttctc cactaccctt
    57121 cgtaaggctc tatcaagcct aattaccaat ccctagttag taagccgact tcttctattt
    57181 tcagtcattt gacactcttt gctctaatca atagttgtaa tttgacttgc tctttaaaag
    57241 tcttgactct agaccagcag gttggcttac tccagcagta tgaagataac tggcctaggc
    57301 ccactttaaa acgtgcctga tctgattcgc cagctggatc gcccatggaa gcattggaga
    57361 tagttagagc gtgaggaagc gcaaaatctc tgcaatcaga tgatcgtact ttctttgact
    57421 tcaacctttg agatcttttc ccactagagg aattctcgta agctaaaaaa accactaata
    57481 ctggcaaaga cacaccatta aaaacggtgt acaccggcca acaaactcgt tctagagcct
    57541 tagtagtaga agttccctta ctgcaccgtg gggattggga atttctcatc ctggaggaaa
    57601 tgattcagag gttggtagtt tatgactaac ctcattttcc ctcgaacttg ttcagacctc
    57661 ttgttgacat agaatgcttc acatgcccat tgtgagtttg agacttcaat gagatcagct
    57721 gccaacagat cttggcattc cgcaattgcc atgctttgtt gatctggatt catcccggaa
    57781 tgactggctt tggtaggatt gcaatcttcg ttctttttga aaggaagctt aataataaat
    57841 tcttcattct gccacaaagg ggttgagcat ttctgtagaa actcttgatg agagtttgca
    57901 catgattgga ttatgatcat ctccttaaat tgatccatgg gatctgcttc ttgctgtaag
    57961 taaagcctcg ggacatcaca gtacggtctg aattgctgct tgaacttaag gccatgggga
    58021 agaatctgga aatgctttaa ttggctgtag atatcaaaac caataagcaa atctttgcct
    58081 ggaagttccg taccaattaa cttggtagaa actttgcatt gtggaaacaa ctgtatagtg
    58141 attggttgtt tcgtgatcca atgagtttca aaaagagtgt ctgctgctga gttgaacttc
    58201 tttgtaaatg gagtcccagc ttccatgtgg ataaagagtc tccgattgct cctgtctggg
    58261 tcaccttccc cctcccaatc caaagatcga aaggaagaag tggtgtatat agccatgatc
    58321 ctttcattag acttagatct agaggaagaa aaacaagcta atgctttata ccccgcaccc
    58381 gcaacccgag caagagtagt tactctacac ccggggtgct tcatatgcac agccataagg
    58441 tcaaaggggt gatgggcact gagtaaggat ttcactgaaa tccactttct gatccttcac
    58501 tcgaaagcac ttggaaaatg aagccctctt cgatcaggga cctatgatat cataaccccc
    58561 aatctagaaa gagactcttc ctacacctgc gcgacctagt tgacaagcat aatgagttca
    58621 tactattaca aagcatgcta cgcgcctgtt ctttcgttcc tctcctaata tacatctatc
    58681 ataaaatttc ttttatgatg ttagaaaaca aaataaattt ccctatagga taatctattt
    58741 cttgctatta gaatctcatt tcttttttcc catgctgtta gttggttaac aaccaagaaa
    58801 aaccatttct atttacctac aagcccttct tcatttataa aggaagaggc ggaacgacag
    58861 agtaaccaaa aatggaatgc aacgacagcc catagtcgca cttacgcaac ttatgcgaga
    58921 gttggttggc atcattcatc ccccccaaga acaaatatac actcctgctc agcagcagga
    58981 gcaggccatt gcttgtgtac agagctggca gaaggggagt agagtggcac atgcctatga
    59041 ttattttaga cacagagcac agaaggttat ttgggcacag atcatatgga aaccttttct
    59101 tccgccaaaa tcttcttttg tgctatggct aggcctgcga ggcagactac ttactagaga
    59161 cagattggac ttccttcaca ttgatcagac ttgtggattt tgtggcctgg agatagagac
    59221 agttagacac ctgttcttta catgccctat gtctagggcc atctggcaac ctgttagagc
    59281 ttggactcgg atgcgaaggg agatgaacac tctggaggct gctgttaagt ggctaaggaa
    59341 ggaggctaga ggtactacag ttccggcgag ggtacggcga ctttcctttg cttgcactgt
    59401 atactacatc tggctatcac ggaaccgtat gttttttgat ggtctactgc ctagcccgag
    59461 agaggtatct gctctccctg aatccgcttc ttccttctgt ctgccacctt cggaggtgtt
    59521 atggaccatt aagatctatc aatgtcttga atagcgtact aagctcctat agaccttctg
    59581 gtgtgagact cagctcggag gattcgaacc aagccgataa gaaagaaaat gaagctcgac
    59641 cgtgagggac caaggagaaa gggtcagttt tcccgctggg attcaatgac tcaactagcc
    59701 ctcttcttat cagtcgatct cccaaaggtc gcctcgggaa gaaagaacga gactgaaagg
    59761 tatgtaatca taaataaaga actttactca ctttcgtaag gtatgttcgt gccggtccag
    59821 ctacgctcac atgagaaaac aaccgtaggt ttcaaaattc caactatcaa ctatcctacg
    59881 attaaatcaa cccctcgaag cccgacagct agacattcat agttaggtta gcgcggtaag
    59941 cccgatctag tctgagtctc tgctatggca ctcttagagg gtcccgttct atgaacttca
    60001 cactcttttc gatatggcta gccgctcttt cctatctact ttctttatag atatgtaatc
    60061 tgagattcat aggcatcaga ctaatcagac gcaataccta gagtctgcac gatctgcatt
    60121 ttcagataaa agaaaagaat accggtcctg atctaaatgg aatgagtgct ttccagtagt
    60181 taagcccgtc tatcccgaca aagaggtacg tacccccgcg cctacgaaat ccaatccaac
    60241 tgtgggcata agcactctga accccggcct ttccccaatc ctctctatcg caggaagcga
    60301 gtttacttac gagcttacag gttgtcttat cgggcttact ctgccaatct tcctttcttt
    60361 cagaacctcg ggtttctagc tattattagt acgccccgtc tggtttaaac tcgagaaaga
    60421 gaagatcaag cagaggggca aagaatctgt ctcttgatga tcgtcagaca tttaatacca
    60481 catatgggaa ccttacttgg cttctccggg tcaaggaaaa accttaattg aagccttgat
    60541 aagtgcttcg gacatggatg cgctttgctt ccgttttggt agctttgaac tggttcccac
    60601 cctggaggaa gcgccagctt agtcttctgg gcctttctca tgagactgac atgctcgtgc
    60661 tttcctccgc tcaataagta gggcgggtgt accagatcga tcagagaagt gccagtggcg
    60721 gcggctgatg ttaatgtagc gattctcttt cgacttcgag taaagtagct aaggttttga
    60781 atacatggca tagcccaaag caccaaagcg caggtaaggt tctttcgtta atttcctcag
    60841 gagagcgggt aatcgccctt tagaataggc atcgggggaa cttctaccac ggtgatgagg
    60901 aagatgagtg ccttggaatt tagacctctt tcaaaaatga ccaccacctt gtgtaatcac
    60961 cgcgaaagga gtggcttgag aagtttctga ggcagctttc aaatagatta cttgggaaaa
    61021 tcatgagcaa gaagaaaaga cctttcttgc atcaccggca ttgaaagaaa tagatggatt
    61081 gatgaaagat gttggaaggc taagataaag aagtacccga aagccctacc ttattagaag
    61141 attaaccggt ctgactggcc aagcttagtc atttcccatc ccgcatcact tccacttcta
    61201 attccttaat ggtccaaggg taaggggact gaaggttaag gaagaaggat ctactggttg
    61261 agactgacgt tcactagata aattcccctt atttcgtaaa taagaacatc ccttctaggc
    61321 tttctgccaa acctaacatg ggtttactag ttgaattagg ctcattccta ggtagaggag
    61381 acctagagat caaatagaaa agcaggggag atagaatacc tagataagac gaatagaagc
    61441 tcagggcatg aaattccttt gatgggcata ttaggtcact tccttcctca acagcggatt
    61501 caatagcttc ttcttcttgt gattgcagcc aatagcttct tttatgagtt cattcgaatt
    61561 ctatttagag aaggaaaaaa aaaagagatc tgccttttca caggagaatt ggacaaattg
    61621 ctttccctga catcaagagt ataacaccgg atcggataca aggactctaa ctctgcagcg
    61681 gaccagctac atgaatgtaa tggtttcatt tgtcctaagg aaattcctaa tcttagctcg
    61741 cggctagaat tgctgtctta aggaatagag tctcaggcat accttagaga acttgaggag
    61801 aggctcactg ccttgtttga aaggaaaaga ttacaggcta gcctaaaggc tgattcggat
    61861 gatgcttgag ctaccttaat agcaaccaag gaaaagagtc aagagaagac cttctttata
    61921 cttagacata gggccagacc agagagagga aaagtaagaa cgagtagact tctctatctg
    61981 ttgttaagga agtggatcta gagaaagagg gtcaatgccg ggtgttagcc ctgaaagcaa
    62041 gataaggaga agacggccat atcctaattc tatgatgcaa ctaccactgg tcccctagct
    62101 ccagtaaaag cagatggaat caaactcaag acattccaat tgtacgcagc atggttatcg
    62161 catgggcagg gaaagcaatc agtcttaagt cccgggtagt ttctattcca agggtagtta
    62221 aagaaagcaa tctcaataaa caagagagaa tgacccggat tcgatgctgc ttttagaaca
    62281 ccaacaatta acattgcctc aatcagtcac tccaactcac accaagaagg ggatgccaaa
    62341 gggcactcta tggaagacta tctatacaca aggttctgaa agaaatgatt gattcaacga
    62401 tccagcaaga atgagttgcg cttcctttac ttgcttagcc tttctttgat cttaggtctt
    62461 atccgctctc acaaagaaaa gcatctccgg tccctaagtc caagcagaaa gggcatcaaa
    62521 gtcagcggca tattcaatag catctcgcgc agaaagaagg cacgcatgac tcagagccga
    62581 taaagaggaa ttcctatttc ccgtggaagg gaagcattgc ttgctcggtc ggaaagcact
    62641 cctaagccgg aggactctgc ctcctttttc taatctagct agaaaggcaa aggagggccc
    62701 ccatctcagt ttctattagg ggatccgcgg gcatatctac tattcctgtc tccgtggaat
    62761 ctttctttgg gttcgaatcc tccttggtcg gatttccaat ggtaccgtcc tcagaagaag
    62821 gagagatgag aaagcgaatg cttgaaacaa aaagagtaag cgatgccatt aaatctgttg
    62881 agtttgatta gaaatcacat aatataagaa cgcacctttc acttctctta ctgcaagagc
    62941 gaaaatggca tcggttatcc tatccgacaa cataggagta gttaaagcaa aaggctttat
    63001 taaagactct cgacacgtga aagctcaaag cagtctagct aagccaagta aagcagtgcc
    63061 ggatacggat tccatagttg ctgattctct tcctttagag ttgtcaattc cttcttactc
    63121 ccgatcactc tatttgagtg atttaattta atttaattca agggctgaga agaaaggtta
    63181 tttaatgcat ttcttttatt atttattctt tttcgttttt ataaatatcg taatatagcc
    63241 ttctgtcttc gtttccgctc tccaaattta tgacccctga agtaatctta caatgaacag
    63301 aagtttttcc attgtaaatt cgtacggagc aatcaacgaa ttccggcgaa atagaagatc
    63361 tacgtgactc ctgttaaaaa gaaaatctct cttcttcttc attctcaaga ggaatgcatc
    63421 aacaaaactg cccttccata tagatcgtcg tggcataaac tcagaatttc ttcccttcga
    63481 ttccgcccct acttcaatga aagctagctc ctactccttc tcctccttgg tccttttgac
    63541 ataacactat cggctgcctc cggtccggga gaccggccac cctctagcca gtgactagct
    63601 ccgctatgga gctacgtgta caccgccacg tcgagactct ctttcgaaag tgagatcacc
    63661 accggcttgt tgaagaagga aatatcactg ctaaattcag ccgtgatctt atatacgata
    63721 ccaccagggg caccttggta cttccatccg ccaatcaagg ctagtggagc gaagggagcc
    63781 aaaacgaaca cacctgctat ctacttgtat tggaccttcg accaggcatt ctacctttgt
    63841 cgaatcggaa ccaacaccac tgcattgcga tcgaacagtt gagcggccgc cggccagcaa
    63901 cttccgtgca cagatcagat atagattcat tcttcgtacc cggttcagcc tcacaactcc
    63961 tcgcgggttg gtaagaagtc agtcttgttt ggtaagacag aattggacaa agaaaagaga
    64021 gtgctcgacc ggaacaacgg tcaacaaaaa ccgcaattac atagataact gcttctcccc
    64081 ttctccgtct ttaaggcttt aagccgaacc gtatggcggc tggaaagaaa gacgacctca
    64141 ccttctcgta aatggtgtca gtgagagccg ttttagtatc ccccgttgac cttcttttgt
    64201 agatagaatc ttcaatgagt ggaaacaagc aaccttacta agaaaggtgc ttgttgagta
    64261 aggccggctt tcgagcccga gccccccttg tataggttgg gtggttgagc gcatctttct
    64321 gatattaaag ctttccttta gttttgaata aataaggggc gccttagcta ggaaattttt
    64381 ttgcaggagt gctaactcgc tctctcatct cgtatagtat actccactcg ctcccttacg
    64441 ttttcttcgc ttgctttgaa gtacaagtct tatacagagc cgcgctcctt taatatgatg
    64501 agaagaaggg tcgatgtaat tgagcttttc cgcaccaatc cttatttact actcaatttt
    64561 attgagggtg tatagctcag ttggtagagc attgggcttt taacctaatg gtcgcaggtt
    64621 caagtcctgc tatacccaaa cctaccttac actctactat gagtaagtaa ggatgcgtag
    64681 ttgcgaacag atctctctct tcctacgaat gtggtttcga tcctttcggt gatgccagaa
    64741 gtcgttttga tatacgattt tatcttgttt caattttatt tattattcct gatccggaag
    64801 tcaccttttc tattcataga gagatccaat ccgtcttccc tggcctccct aacacactct
    64861 ttatacgata cgaaagaaac ctcccgccat agagaggtga tctaaagtct gggttccctc
    64921 aatcgccctc ccttgaacct gaactggtcg agagagatga acccacacca cattttacaa
    64981 atcgaaagcc ccaactagac agaacctaaa caacttcgtt gagagctccg tgactggaaa
    65041 aagggaaagt ccaccaatga ttgatagagg ccgtttcccc ccccctaccc taccacctat
    65101 aggcggccgt ccggtttgca acgcctacta catctgcctt tacgatattt attatatttc
    65161 gtacgtttcg gatatagcac gccccccccc ttttttacta tatgaaatcc acactttgac
    65221 acctgagatt ccgtaacgag tagatacttc cgcaggagca taatctattt tctggttaaa
    65281 tacattacga gatgtttttc catactttcc gcattcagtt ctagctattt ctgcaccttc
    65341 taatcgacct gaacaacata tacggacccc ctccaccccc cttttcatta ctaatggaat
    65401 ctccttcact attttattaa aaatggaacg aattgttttg tttttcggtt gaaaagagat
    65461 gtcttgagca atcggagaag cactttgata aacagatttt atcttgactg attcaattaa
    65521 cgtattagtg tttgttctat tagacaacaa agatcgcatt tttttcactt tgttcaaata
    65581 agagttgtgc ccgtacggaa ttcttctgtt tctcagtatg atctctatca gaatctctat
    65641 tccctttagc aattctccta tcctacccag gtctatgaat ttctctatca attccattac
    65701 cttatcctcc ttacctatga ggttccaaca ttttctcctt aatttaccta ggagttgttc
    65761 ccgggcatcc tcaaaaaaaa ggttcttata tacgccaagc ccatccctta gaaaaaaaaa
    65821 ggtagcaccg aagaaaggaa agagcgagat ggtagttttt gttgttcccg caaagcgaag
    65881 atcattcgct tggcgaatga agtgggtcaa cctctttttg gcttcggcca aacacttttt
    65941 ctcgctggtc aagctttcta caaaaaaaga aatgcgggaa cgtattctct tttctaagct
    66001 tctttcctgt gcattagctc tccccatcgt agatggttca gctacgcccg gtgccacgaa
    66061 atgattgaga actacgacgg ggtcgaaatt tattttgttt tttgtattca ataagtattg
    66121 catgaccgaa taattcaagg aagggcgcac tgtagggagg gtccttttaa gtagatgact
    66181 cgccggaccg ttggagcggg acttctttgg aaaaaagaac ttgaataact tactgaagga
    66241 gtcgtctttt tttatcagga acgctatgtc atttacaacc ccggcgtatt tcggatgctt
    66301 gaaggccctg ctgacccgaa gttctttaga aagattcttt tttttcgatg gtgatcggtc
    66361 atggtatcca tagcgttgct tctttttcgg ccaaatcctg atttcgtttt gcttctcctg
    66421 atcgtcgagc ctgatcgact cgactctttt ccctgcctcc cggcctttca cttcgtttcg
    66481 ttcttcttct gtaccgtcgt ttgaatgaag acacccgatt ggcccgactt tcccaaatgc
    66541 ccaccgccgg cccttctcct ttccaggtct ggatttctcg cgccgtttca gtcgtcgtgg
    66601 tcgacgggga agaaagaaat gaatgaatgt tcttttggga aaatgtagaa taatacacct
    66661 accgagacga aagccaaagg cgagtctcgt aggtggacgt atcgaaccga aataagatct
    66721 cagattgaca tcttgataca ctgatttacc ataataataa atagagtcaa tggtgactcc
    66781 gccgtgggaa gagccgcttc cttcttgctt gataaggggg gcttccattc accaacgcag
    66841 actaaaagtg ctctccgaac cgtgcgggaa agtcacccat cacacggctc tcaaacccaa
    66901 cctgtggtgg atcccgggag acaaagtaaa agcgcttgat cttttgcccc atactttgag
    66961 atgctcctcc ccgccgatca aggccattaa ggtcgtgata ggcttttctt taagccgcta
    67021 tcgtttggtt cggataaata aagtcccttc ggtcggttcg ctctggtggt ctccccttct
    67081 cttttcagag ttgttctgat ttgagatgag aaagtagcac cggccgagcg ccacgaatga
    67141 ataagaaatt gacagcagag ggaatcattt tattcgatcg agttctagct agcaacatgt
    67201 cgattacaca ccggaggttg gtaagaactg aggggcaatc ccccctaacc taagtcggcc
    67261 cacctgcgaa gcaactggta cttgatcggg cggggggcgg ttttattttg tgcaacgccc
    67321 tcgcagcagg aagaggcggc tgtcatttga aaggaaaggc cttttgtata gggcgttaag
    67381 cacctgcccg ccctgatgaa aaagcccctt ttctatctta ttagtttagt aaagcctaaa
    67441 ggccctgaaa tcaaaaagta gcgctaacgc gcatcccttt tcttgctcgt tagcgcaaca
    67501 gcgttagcgc agctcaatac cgttccttta tgcctttact aagattagaa tctaaatagt
    67561 tggcccttct ttctcaaagt aaactttccc ccttcttgct ttagtttgat tgcagctagt
    67621 gcactttttt aataaaaata atagaaaaag gtaaaggctc ttctcctgtt ttatgaatct
    67681 acaaccctct ttactgagcg agactacatc catatcccta ctagtggtta ttctattttt
    67741 ctattctatc atttgtttga cagcttaaac taggctccac tttagatagt tcttttggtc
    67801 tttatttaat caagataggc caaggacgcg tcggaatgct cggtagctgc ttagtctcat
    67861 ccgagagtat aatctccttt attgcttttt ttctttgaaa aaaaagaaaa aagggggtcg
    67921 atttaggctc cttttccctt tcactgcata gctgcgctag caggtactac gagccctctg
    67981 tcccacgcat ctaaccagct cgcgtggttc accggttcca ccgaaaactc tcatttattg
    68041 aagcggagca tagtgcgctt taggcgccga gcgagaaact tctcttcttt agtttcggtt
    68101 tattcactga tctgaaactt agcacttatt ttcttattga ttccaggagc ggcggcatat
    68161 tcttgaatga agtatatctg aaccaaatta gcacttatca gatcaggcta ggcctctcca
    68221 gcggagctgg gcgccaggcc ctggatgcgc tagcgattgg cacataaggg agtggttgcc
    68281 cgggtttctc cgcctggtat cctgcacctc gcgtttatga tatctacatt caaccgcgcc
    68341 ccggagacag ggtcgaagca cgcccgccca gtgtgcttct ttcacgacat gctctagtcc
    68401 tgggtgtctt ccagtggtct tctagcctta gaagaagtcg tgtccgcccc gcggacatct
    68461 gcaacgtcct cccacgcttt ttatatttca aatacgggat aaactgaagg aaaaggctga
    68521 cccattcggt gactttctcg gtcgccctca ctgaaccaac ttgaatctga actacgattc
    68581 tgatcaagtc ttaccgaaat cggatttccc tttcgcgcca tatgtgctta tactttactt
    68641 tttctccctt tttattcccg gcccaatatt gtaataaaac tctctaaatg aattgcaagg
    68701 ccgaggaaaa cactacattc accccggcgc agttcacgtt acagctactt ttttgtctgc
    68761 aactatacta cgatatttta tataataaag agggatcctt ttctcaatta cctctaacct
    68821 cgtactattg gtcgagtgtc ttaaaacctc tccttatagt cgagctgccg taattcactc
    68881 ctatccttaa cgtctagctc aattacatcg atcctgaagt agcatcccgc tcttaaggct
    68941 tgttacagcg ctgaagccta gaaggaagat tttgaacccc caacgtgaaa gtttcctacg
    69001 ggcattttcg gggactagcc cgttatgcat tactcaatgg ggcaattcct cgcacataat
    69061 taagattaag ggagccattg aaaggtgact aaaacaccag aaacggagac tacccgagct
    69121 aatgatagag gcaagaacac tttccggcca agtcccatta attgatcata acgatatcgt
    69181 ggaaatgctg cacggaccca tatatataga aacagaaaga aaattacctt actactaaac
    69241 cagatcgagc ccgggatctt cttgaaaatg ggaagatcta ggagaggcgg ccaacctcct
    69301 ggagagagcg atgtgcatgg accaggtgag tagggatgca tctccgtgga ccgctcgttg
    69361 ggcctgatag gtggtggtat cacacccttc tcaaagaaac cgtacgtgac actctcgcat
    69421 catacggctc cgtcccggaa taaggacctt ccctttcctt tgaccagcgg gtcctcaaac
    69481 caacctgtcc tccccaattc cgtttgcctc ggtaagcgcg tatgagagca atactaaact
    69541 atgatctcct tttagaacga gcatagttta gtattgctct cataattcgc cgataaggaa
    69601 cactgttccg ggtgccatgc tctcgaatct gagtgacgta cgtattatag gtacgtgcac
    69661 ttaaaagatc cccttgcgga gcatggataa atcccctaat ttccctatat ttggatagaa
    69721 tggaatgggg atgaacccca tcatctacca atgccgcttc tacgtacttc tctattacca
    69781 tttgagcgtc gataatggat accatacgcc ctaggtcgtc actcccccct aaattgagga
    69841 gcaagtacct attatagagt aggtaacttc tcgtctcatc cgagataaga gggtgcgcca
    69901 attggggtat aataaccggt tccggtaccg gcggaccccc ggggagagga acaggttctt
    69961 ccggcaattg caccggacta ggcgggggcg tgaaagcatt gctcccatca caataggcga
    70021 tgcaatgaag tccttctact actgttaaga agaaaaagag aacgaaataa ataaataaat
    70081 accaatagac acgaaatttc cataaagcaa gactggaaga aacaaggaag gacacaagga
    70141 gacatcttac atcgtgaggc aagtctatta aaaaagaaca aatgtccaat tcgaattgcg
    70201 ctgctgcaca attaaattat actggagaca tggtgaggaa tagccattct agaacaatca
    70261 tttgcttttg tttattcttt aatactgctc tgctccccca aaaaaagaga gacttagaac
    70321 taaacgaaag cttttcttgg ttgttaacca acagaataca tcagctcgag agacctctac
    70381 taagaatgaa tgatggttat aaaatcccaa agtaaatagt aaaatagact tgattattac
    70441 atacgataaa tgtgcagctg cttatccgat tcaattgcag ctacttcgaa ttttttatgg
    70501 cggggccgac ttcccagaga gccctaggat tggattcatc tccatatgga attgggtgag
    70561 ggatgaacca gattgactaa tatgcccgca agaaggaact gaaatattcc tctagtcaat
    70621 atacgagata agcaaagatc aatcaatagt aaagatagcc acgggcagat gttctcgact
    70681 aatctgcagc ggattcgcca gtcccttatt tctatgttgg tggatagtga gctattgatg
    70741 tggatgggct tgatgagaca aggtgtttac taccttccct ctgcccggta accacaaagc
    70801 ctatgcttct gctactcatg ttctttgctg ctttcttact tagatgatta agataatgga
    70861 atccattctc tgccctgtct gatatgaata taattagaat cgggtcagtc tgcttttccg
    70921 ctggattctg ctagccattc ttctctttca actctttcaa cgcttggcca ctctattgtc
    70981 gcctgccagc ccaccccccg gagggaaccc cttccgcggt ttacgaacaa actcctcaaa
    71041 gacagcccgc ttgctactga acagctcttt gaaagcccaa catcgtatga tgtgcccctc
    71101 tccttctctc atgctgtaat ccgcgctgct tggaaggttc agaccaatca ctatactatg
    71161 ctatggcata ctcagtcgag ggcgtaatga gactttgacg gagaagatct acgatgcttg
    71221 tgcataaact cctttctatt acctttctcg ttcccgaaga aagcaattga tgcatcacct
    71281 gtggatagtt ccggtagttg agtaatgggt acggtcagga cccatatgat acccaagaga
    71341 aggaagaacg gaagatcaag ccaatcaatc ataatatgtt ggcttaggag tttgagtcgt
    71401 attatcaatc ttagccagca cgaaaagcct aatcaacaaa aaaagaataa acgaatagaa
    71461 agagggggtt tacctattcc ttttcctata atgctacgat gccggaatct atatctgaag
    71521 gtattgcctt gtctaggtcc gtcgaaccgc ttgagattgc tcttacaggt cggtcacacc
    71581 cttagctgga ttcgtcatcc taattctttc tataggctcc aagtcgctga gcgaggtcaa
    71641 aagcctcacc caaagcttca atccttctaa tagggtctct caacgggaag atggtcaggc
    71701 caccagacct atacccaaag acagagagta aggtccgacc cctgaagtaa tatttcgttt
    71761 cttcttaagc acttgccctt tggttgctaa gaacatcggt aaacgcttta caataaggca
    71821 cacgcaccct attcattccc cgacgacaag agattcaata gcaaagcaag ggatatgaac
    71881 gcgggctata ggacatgaat ataaagaccg aatcagttct ttttggcctt aagcccgacc
    71941 tttccaaata gtagtcttgc tttggctttg gcaggcacgc cacttgccta tatagatttt
    72001 accacctatg cttcagatgc taaagtaagt cttccttctg agaaggattc atgaaaggga
    72061 actagaactg cctagcgtcg atcaatgatt gaatacgcgt caagcgaaag gaatgggagt
    72121 ggctcaaggg agtaatggga atggcatggg caactagcaa gaggggcgag ctctagagtt
    72181 cccgtagacg caaaagagaa agattctcca cccttataaa ggaattatca agctagagca
    72241 aacctctatt ggacttaaag gcgattagaa cttctagaat attctaaaaa gtgagcgtag
    72301 ctgcatcacc accctcagat caatctgtca gtcttattga aatagcggaa gaaagccctt
    72361 taaaggagta taagttggaa cggaaccata cggagacttt ccacgagaac gatttaccaa
    72421 ccccacctga agagctagat caagagaaaa gaagaaaggt aatctatccc gacattctga
    72481 aggctaactc ctaaagcaat cacggtaagt tcacttcggg aatcaatatc accagccatg
    72541 tctgcatctg tatacccatc caaatgacct ttccattacc agcataccct tgaagtggat
    72601 tctcgggtaa gcgggtaggc aagacagtaa cagactgggt agtctgctgt gccgcttgga
    72661 attggatagt tactcatatt caatagcaag gtattctcca aggcttaata ctaacttcat
    72721 cccctccccg gtaggggcat caagaaagga catagcaggc cgaaagagaa tcaccaacaa
    72781 tgcttttaat ctctatattc tattagctga gatcggtatc tagactaaga gctgtctttc
    72841 tcttttcttc tttccactgg ccagtacgga ttcctctgac aatctttgct tggcttttca
    72901 aggtttgaac tccttattga agagtggaac ttgcttgact ggaatgagac taacagtccg
    72961 gtatacaaac cttgccttgg ttgactgccg atcaacgact agggatcttc tagctaatca
    73021 ttccattcta aagctgttag ctaagcatgt cagaactcat ttcctggtat gaaagcccga
    73081 gctagtcttc ttcccgctgg ccgctactaa taagataaga cgaaccatta cctttccttc
    73141 ggcgtgatgt caaaaaactc ctgtagaagc tctccgattc gtccaggaag cggtgcttta
    73201 gttgccggtg ttggggtcag ttaatcagta actggtgtgg gtgttatatc atcaaccgct
    73261 gatggtgatc ttatccgatc ttagtaaaaa tcctaatgca agaagggggt tttattccat
    73321 aggagcggag tagcgaaaga aggagttaga cttcttataa cataaaaata gaatagaata
    73381 acagtttaca agctctcctt aaacaggaag tcaagcatta tatacaatac caccatctgg
    73441 cttggagcac gcgaaatgct tacttgctct catgttcgcc gcacatacgg cattacctaa
    73501 tgggtaagac catatatacc tggggagtaa accatttaaa gatccttgtg accaaagcaa
    73561 agaatgaacg cccgactcgc taaatggtca atactgctct cacagtatga cataatattc
    73621 gtaccacaaa aggccgtgaa aggacaggcg ctgtgatcgg aacttctttc tctttgaacc
    73681 actcaggttc tattatatat atatatatat ataatctaag gcgcgaagca gctcttctta
    73741 tgtaacctta ttctatgact atccaataag accatcttcc tcgcccgaga actgtgggga
    73801 tttaaaataa ggttgggcac atccaatcca tatcttgtca ggttttgctt tcagcaaatc
    73861 gatttctact tgcaatctag ccatacttgg ccgtttgagc aattgagtag ccgcatccag
    73921 tcgcagtggc attcctaccg tagagggaat tgcaaagaaa gcatccccag cggatgctaa
    73981 cgttggagtt tttggtccaa ttaatgtaat gtacagtttt aagatgatga tgattagcac
    74041 acattataag agtagagtag tttatgaatg ccttcgtggt ggacttgatt ttaccaaaga
    74101 tgagatcgtc ttccttggaa gcaccgcccg attgagttcg ccaggaactt ccccattgta
    74161 aggatcaagg tttggaagga ttgggatagt aacccgccct ataagataag cctaccttgt
    74221 ccccgccaaa ccagcaagga gtcagtccgc caatggcacc tccgaaagca attcttcgtc
    74281 aggttgagaa gctttgctcc aatttattat gggccaggga tgattcgaat ttgaaaagga
    74341 aagtcctaaa agaaaggaat gaaaggccgt ggtgacatcc ccctattctc ctaattctga
    74401 ctattctatt gaagctctta gctaagtgga tgtatttggc ttagtcttaa actccgatgg
    74461 acggatcaac tcccgggaaa gactcctcaa agtctgaaac ccaaaactac aacggatcaa
    74521 cagacgattc ggggacagaa cctggctcgg agacaacgga atggcttgtc ccagtaaaaa
    74581 aatgcctaac aaagcgccta ttttgagctc tagcgggtgt tcccagtcct gattgattgt
    74641 ccctctttcc tttaagaaag agtctttatg atagacgatt cctcctcgga aattcaagaa
    74701 ttcaagccga tgaagccaat atgttctcct agcctggaat ggaactaatt ttatactgta
    74761 ttatgtttgt tttggccctt ttggcctttc atattctttt tccagctggg gtggaaactg
    74821 gtaatttttc taagaagagt aaggaaagga ggaaccctag tgaagggctt gaccggtgtc
    74881 actaccccgc ttcccaaggc cagaagtctt tttcattccc tgtacattcg cttaagtatt
    74941 agttcaattc tttgactcga cttgctcaat agaggctaaa tccgctcact tcacgggaaa
    75001 agcaatagcg gaggagccta gggatagcac tgctaggaat agagagcaaa attccttttt
    75061 aagatgatgt tacgcggcgt tcagaaccag tcttgaagtg aatgaattag aaagaataaa
    75121 gatgtttttt tcaaaattcc tcggtagtac tctcggtgct tttgtagcca tgttattttc
    75181 gagttttata ggatcagaag gaaaaggttt gaatctagtg ctttttgcaa tactaatttt
    75241 gagcctgagc tttctctttc gtctttattc tttaagtttg tatataaggt atggctttag
    75301 ccttgtattt cttttgtatg tatcgctttt ttgtgtcgcc tccctctttt gctattgtat
    75361 ccgtatctat gtagtttcga acataggttt tttattttca tatgtgttga cagtgtttat
    75421 ggggacttgt ggggtttcgg ggtcgggtgg gcaaatcatt ccccattcca gcccatcaaa
    75481 ctcctcagaa gaagattcat tcgggctcca ggtgctgtcg gagccttggc ccgtgactca
    75541 caatttagcc tatgaatctt cgctgataaa tcgtattttg tcgctggaaa acgacaattg
    75601 catttttctc cttgataaag agagggggga atattgggca gaactaaaaa gtgaactgga
    75661 caattgtccc tctcagaagg aatataaccg attactcgag ttcgagaata gggatctcca
    75721 gatccgggag ctgaaacact cttgttattc tcagtttcag cgagttcttt ctgaaagtcc
    75781 tgtcttggag gaaaatgccc cctacaatcc tggagaagcc tttatcgact ttttggatga
    75841 aaaacgccgt gaacttgacc aagaaggcgg aactacatta ctaaaagacc atagagaact
    75901 cgcctttttg aatctacttt cacacgatct gcgaacacat ggccaaaact ccatctatat
    75961 caatattata cttggtaaat gatataataa gggtaggaat atacgagata tcgatcaaga
    76021 agtcgacgag aggaatagag ttggatttac tgaatactag agtagttagg acttggtttt
    76081 tcactatgca atgttttcat ggtcttttct ttttgtcggt atgccgctcc gcgaacaaag
    76141 gagtgccacg cacgagcgaa gcaaaaagaa agaaagggga attcttctat ttttttggag
    76201 aagtggtttg attgcgtatt taatatacat ccatgtcttt cttgtgaaac taactaggac
    76261 aaaattttta catgtctttt ttttcgtttt tacaaccttc ttttttgatg tcaaagccca
    76321 ggagttacgc gcaaattctc attggatctc ggttgttctt aacagcgatg gctatttatt
    76381 taagtcttcg ggtagcacca ctagatcttc aacaaggtgg aaattctcgt attccgtatg
    76441 tacatgttcc tgcggctcgg atgagtattc ttgtttatat cgcaacggct ataaacactt
    76501 tcttgttcct attaacaaag catccccttt ttcttcgctc ttccggaacc ggtatagaaa
    76561 tgggtgcttt ttttacgttg tttaccttag ttactggggg gtttcgggga agacctatgt
    76621 ggggcacctt ttgggtgtgg gatgctcgtt taacctctgt attgatcttg ttccttattt
    76681 acctgggtgc actgtgtttt caaaagcttt ctgtcgaacc ggctcctatt tcaatccgtg
    76741 ctggaccgat tgatatacca ataataaagt cttcagtcaa ctggtggaat acatcgcatc
    76801 aacctgggag cattagccga tctggtacat caatacatgt ttctatgccc attccaatct
    76861 tgtctaactt tgctaactcc cccttctcaa cccgtatctt gttcgttctg gaaacacgtc
    76921 ttcctattcc atcttttctc gaatctccct taaccgaaga aatagaagtt cgagaaggaa
    76981 taccaaaacc tagttcactc gctgagtctc atgcatccat ggctgaatgg ttaaagcgcc
    77041 caactcataa ttggcgaatt cgtaggttca attcctgctg gatgcacgcc aatgggaccc
    77101 tcccataagt ctattagaat tggctctgta tcaattgaat ctcatcatcc atacataacg
    77161 aattaatgtg gtatattcat atcataatat atgaacagta agaactagca ttcttattga
    77221 gactcgaact catagggaag aaaatcgatt tatggatgga atcaaatatg cagtatttac
    77281 agacaaaagt attaggttat tggggaaaaa tcaatatact tttaatgtcg aatcgggatc
    77341 aactacgaca gaaataaaac attgggtcga actcttcttt ggggtcaagg taatagctat
    77401 gaatagtcat cgacttccgg gaaagggtag aagaatggga cctattatgg gacatacaat
    77461 gcattacaga cgtatgatca ttacgcttca accgggttat tctattccac ctcttcgaaa
    77521 taaaagaact aaaatcaaaa tacttaatag catggcgata catttataca aaacttctac
    77581 cccgagtaca cgcaatggaa ccgcagacag tcaagtgaaa tccaatccac gaaacaattt
    77641 gatctatgga cagcatcgtt gtggtaaagg tcgtaatgct cgaggaatca ttaccgcagg
    77701 gcatagaggg ggaggtcata agcgtctata ccgtaaaatc gattttcgac ggaatgaaaa
    77761 agacatatat ggtagaatcg taaacataga atacgaccct aatcgaaatg cagacatttg
    77821 tctcatacac tatggggatg gtgaaaagag atatatttta catcccagag gggctataat
    77881 tggagatacc attgtttcgg gtacagaagt tcctataaaa atgggaaatg ccctaccttt
    77941 gagtgcggtt tgaactattg atttacgtaa ttggaagtaa ccaattaggt ttacgacgaa
    78001 acctagaaat cgatcactga tccaatttga gtacctctac aggatagatc tcaacagaaa
    78061 actgaagagt aacggcagca agtgattgag ttcattagtt cctcatataa aattattgac
    78121 tctagagata tagtaatatg gagaagacaa aattgtttca agcaccgaca gagccggaag
    78181 tgccccttct ttcaaagaga ggaggacggg ttattcacat ttcatttgat ggtcagaggc
    78241 gaattgaaag ctactgcttc aactccgtac ttctgtcact ggttttcttg atcatatccg
    78301 gtgatgatag agatttgctt tcacagttcc actcctgtcc tttctatagt atgtcgctga
    78361 cttccacgct ttcaatcaac cgtaggccgc ctcttctctt ttgaaccaat ccgggcgaac
    78421 tccccgatac aagagaggca ttcctatctg attcaactta ctccaatcag ctttggaccg
    78481 actactttga attcacctag gcgatgtcct tttaccgact tgccattccc ggcaacaaaa
    78541 gatattccct tccgatgcgt actagggtcg gctaaacaga ttccccgggg ggaatggtta
    78601 ttatctttac taggggacga gagaaaggct gattagtctt ttcgaaaaaa gttgctaggc
    78661 atgctagaat ggtagctatg cctgtctagt ctacttctat gaggtaaagc cgggagctgt
    78721 aagtttaccc ccaactaaac cgccagttcg agttaccatt gttgatccat cagcttctga
    78781 gctagcagag tcaaactaaa aaggtgtaca agtcacctct tggatatacg atcgagatat
    78841 aattgcagtg gtccgaacag ctactcctgt gccatattcg aacccaccaa tagcagtggg
    78901 agaggcacca ccatcgctta gcatatccac ttccagaagc agatggaaat agaataatat
    78961 aatagaagat caaaatccag tcgtttatcc aaaaccagaa tgagagctta ttctattcac
    79021 cgagagggac gcgacgcgag atgatgatgg gtcaaccgcg acaggagctc ctgggcggag
    79081 gtttgctttc tctatcaact ttaaattaat aaagacggtg aaccagagct aatgatttat
    79141 tttatacttc ccgctcctta caagattcat tgcctatagt aactaattaa ttatactaga
    79201 gactaggcga tctattcttt cttggtcttc gttccaatct tgaaaggaaa gtttcattag
    79261 tctttatccg atgtaaaact ttttcggcga cagagcgctt cgttgattca aaagctatgt
    79321 ctttcccggt cttctttctt tcggaagtgg gggcccattg atccttgtaa ttatgtctac
    79381 aaaagagttt cgaaagtcat cctagtcaac agactgaggt tcttcccgcc ctctcttctc
    79441 ttgctttctt tatcctctta tgattgaact ggcttttctg ggaatccgtc tgaatcctct
    79501 tcccggagac tcgatgactt tacttcgtct tttaatcgaa ttcgaatgcg aggagatact
    79561 ctcattaggc tggagggggc tctggagctg agaacagccc ctcctcacaa acggaataag
    79621 atcgtagaaa ttatggatct tttatcccat tctcaaggaa gagaaaggcc acggccgggg
    79681 gaggaggccg ggggcatctt agtgaagcgt gcccaggagt gggggaggga cctggaataa
    79741 ctatgcatgg gactactaat ttgatggttg tacgtgttta tgtctttttt gtcggtatgc
    79801 cattctctgt gtctagaact atagtcagaa cattggctta ccaatcgcct acatcgccta
    79861 ccatgtctcc tctgtaaggt ctctcgcccc taaactttca agttctttaa ctgctggtct
    79921 aagcatggca tgaatcctac ctacgaattg ttggagaatc ctggaaggca actgaagtgc
    79981 aaggctgtca catgtatcaa agctcaaggc tttcaaacca agactgagaa agctcaatca
    80041 ataaggatgg aatccatgat agagttcaag agtctagaca taaactgcag attatccaac
    80101 aagagctact ctctagtccg catgaggact tagttgaatg gaaatttctc aagcaaaaaa
    80161 tcctgcctga ggagcagttt ctgaaacaga aatcccgagt gaactggctt gaagctggtg
    80221 atcaaaacat tagctatttt cacagagttg tcttagccaa agctgctaag agcagaattc
    80281 tctctatcat ctctgctaca ggagattgag ggtatgttaa tagctttgat taaaaaggaa
    80341 ttattgcagc ctttcaataa tttccttgga actgcggata gcaatggttt ttgtggtgac
    80401 actgaagaga tcagatcatt gctaagccat tttctcactg atgagcaagg atctgcactg
    80461 gtggcttcta tgacggctga tgatgtgaag aaagaataaa gaatttctat cgatatcgag
    80521 aacctcagga agtggaattc caaatacggg tacgaaaggc agatccccct ccttctccga
    80581 aagagaggac ttcccccttt gttgacactt ccctaggtcg gggattagca cgccctacta
    80641 tcactcaact caaagcgctt agccgtgctc tatcgcttta ttttatgagg ttggatttct
    80701 cccaaggttt cgcctatcct atttatttca ctccttttcc cttcgagccc taatcgagga
    80761 atggcaatat cgtttcggac tggccttctc tttctctctg aaggctgttc ctattcatat
    80821 tccaatctat tgcttatatc ttcctctatc tttggttctc gaggttctca agtttcaatc
    80881 ccgatggaat cgattggatt tcaccctcgc gataatagct atatgggtaa attgcttgac
    80941 gatctatcca aaaggagagc cgtgtccatg cggttttcct ctcttgcata gagccaacct
    81001 tactctatgt gctttcctgg gtgggctacc tccattccac tactttatag ctcgtctctg
    81061 tcttcgtctt tgtgtctgcc gattccattg atgctgagaa ggatggctcg acgtggatcc
    81121 ctattcttta aaagttctac attcttcaat agaagaaaaa gtagctgcca atcgcttagt
    81181 tccgagttca gattttaccc ttcttcaaga gtcccctttc ctgtaagact actttattct
    81241 tggagattct tttaccacat ctttacgtga ttatagaaaa tcagatgagc cgaagtagtg
    81301 aggatgaaag agtttccttt gagcggtcag agacagcgct acttttgtta gttacaatat
    81361 tataaagtaa tatggcaatt ggtaaacaaa aataaaccag agtgactcaa caaggtgagg
    81421 aactgcacca acggaaaaag aagaagtcag tgagaacccg gaaaggtgaa gagaaattcc
    81481 ttgtctcatc atattcctgt aaccgggtaa gtacagttgc ccctctttga tttggatcct
    81541 agcgagagtt ctttcgtgat aaggagagtt gctttcggcc ttcttttctt cttgcaagac
    81601 cgagggcttc agaccgagaa ttcaacctag ccaacgtgct tttggtgtcg agcctagtcc
    81661 ccttccgatt gccccttttg cctttcttac tggagatggg gttaaggaag gatgagagga
    81721 gcgcacgcct tcaatagtaa aatagggagg tttttcaaat tgaaatagga tttacattcc
    81781 gcttactact ggtactcgtt ttctagcttc ccttttctca ttaccattac ttccgggctc
    81841 tcactgactt ctttggcgac ctactgccag acggagaccg gattgacctt gacccgggtg
    81901 aaagcaagca ctttgggact tggttttaga aagactttga gaacagtaaa aattctagcc
    81961 agatcccctc gaaggaaaag ctaagctctt cgtgattacg ctaagtagac gtccaaagag
    82021 agcacaacca aagctgggct ttttattaaa aaaggtgata gcccgagagc aggcaaagca
    82081 gtctcgagcc tatggggaag aagcgctttc tttatagata gatagtagct gaccgaatga
    82141 ccgagacatt tggcagtagg aggcaggtag ccgactaaag acagcattcc cagtacgagc
    82201 aagaaaagcc attaacggca gtttcccagc ttaccttact accggttatt tcttaatcct
    82261 gacctaactc attttctttc ttcatttggt gacccatccc ttttcgctcc tctccttaac
    82321 gtcgaccggc ttcactccta ataaaatggt tttggcaagc tcaaatgtac ccatcatctt
    82381 tagccgcaac agaccaagca agggattcgg tattcactcc aacagaagaa agcccagata
    82441 ccgaatctga attgatcact cgtacttcgc cccgagagac taagaagatt cactgattgc
    82501 gtctgctaga gatgctttac ctaacaatga ctttcaagcg tggagtgaat gaaagtcgat
    82561 atagaaatcc taggccacat ttatcgatac ttcaggccgt aatcacccga ttgaagaggg
    82621 ccaagggagg atcttcaaga gatgaatgcg aacgggagca ccaattgcta tagaccaata
    82681 cagatggatg cacgacggaa aagccagctc ttgaccagct ggattcttag agctcttctt
    82741 cgtctttccg gcccccccac tcgtactgat actgattgtg ctttctatgt ttgctttgcc
    82801 atattatgta ttccgtatgt aaggtcttac tttattagta tagttagtct cattgattgc
    82861 ggattgcgtt tctacgcttt caaaaaagta cgttttttgg gatgctcatg tccttcgctg
    82921 gctccgtgac aacagataca tttacataaa ttcattcttt gtggaccgac caagcggtag
    82981 ggcctcccat gtggcgcacc ctcagaccaa tagaagggga tttagaacta agctaacgaa
    83041 ggcgattcgc tcaaactacg gggtgaacgc caaccccgcc ttttcgctcc ttgtattcga
    83101 gttcttcgag aaagagttca cagcaatagg ccttttccgt atcatgctaa tcagtctacc
    83161 gctcattgct tgtgtagcag cataccgaca taaagaaagt agacccgcca caccgccgga
    83221 gcagcccagg cgttgagcgt ctatccattg gtgaaccagc ccagtcagca tcagagaaac
    83281 caagaatttc attattgcca tcatgattct ggtacagaat gcccctacca ggtgcagctt
    83341 taatatatag aagaatacgt gtgactgcat cccaatgggc aactcgagga gaactaagaa
    83401 attgattgac gacaccaact gcaaatgaga tgtctggacg cgtcacagtt aagtaattaa
    83461 gcttcccaac catacgccta tatcgcccag ggtcaggata tggttctcca tcatccggtg
    83521 acagctttag atttggctcc ataggggtct cactcggttt agaaccaagc ataccagcct
    83581 ctgacaaaat atccagtgca tactttttct gtgaaatgaa gatccctttc ttctttggtt
    83641 tatttttctc tgggacaaga agtgagggtt agctgccttt cctggtccta tcgaaccagc
    83701 gtcttcaaac caggtgctat ctttccagcc aatccccttg aagtcgattc aagttagttt
    83761 ctcaacttcc cagtctcgct actccgaact tattatttat ggtaggaatc aaactggggc
    83821 atccctaacg ggcttcagct aattcattaa aaaaatgact agttgtcgca taaagtaaag
    83881 agtgtgaaag tcattcctcg ctaaagtaat gaagataggc taccagctcc tttaccgggg
    83941 gctgctatga tgcgttattt gggcttttct accactcaac acaatatagg gcagggtccc
    84001 gtaatctcta tccatgagat gttctttatg gaaagacggt gtgaaagtct tggagctagc
    84061 cccgcgctca tttactgcag caaatagaga agaaagtata gaatcgccag ttataatttg
    84121 gaagtaggcc tcggattgct ttttttgagc atccgctttt ggttcgacca aatatcagtg
    84181 aaaagcggcg gggacagctt tgtaactttt tcagttcctt ccgttgagtg agagcttgac
    84241 ccacgggttc taccctattt ggtattgggt attcccgaga gaaaactcta ttgttatggg
    84301 atagagactc ttccgtgaaa ggtctgatct ttttaggcct ttctcttata ttaaagatga
    84361 cgcgacatcg gtacttagac ccatctactg ctttggctac tctcctaggg gataacatcc
    84421 gactcttctg agaaggatgg ctttctgtcc tttctcataa attcaataaa tacagaatgt
    84481 ctttctcccg ggcaaagacc tgtgcctttt ccatttttag gaaagggaaa aggcaggggt
    84541 tcctcaaata gaactcgaat atggtaaggg tatcctgatt tgaaagaatt tcataatgga
    84601 tatataaagg acttccagat cagttcctat tgtccagttt tctaggcatt atctggactt
    84661 tcccacctta agatctggta ctagacagat cttgatttca accggatctt ctattcgtct
    84721 tatctaagca ttctatctcc cctgcttttc tatttgatct ctaggtctcc tatctaagca
    84781 ttctctcaaa ctcttccccg tcgttgttaa taatcatttc ttttttaacg ttggcccttt
    84841 gaagaatgtc agcttggatc catcaactgt gattgacttt cccagtccct tgggagacga
    84901 cgcacttccc ttatgcatcc agccgcttca ctaatgttaa taggttatgc agaagggtgg
    84961 gttggttata tactcttatg cgcgttcctt attcgaacct tttggtatgt attgtcccct
    85021 aactatagat tagatccacc agacgagaaa ctaaattccg cactgctgct gagtcgtcgg
    85081 acttattcca ccaagggatt cgtggaattt ctgtggattg cgttggagga aatctaccaa
    85141 agctaggcag atagatagac ccctttcccg ctgctaaggg aaagcaagaa acaaaaaaaa
    85201 atgattgttt tttaaccagc gcgccccctt ttgggtatgc aggtactaag agtcctctca
    85261 ctaccaacca gcagacatca tctggctggg tcttgccggt atcaacaatg agaaagaaac
    85321 aaccaaatgg aaacagcaac taactatggc tcttggccca gacaacgtcc tagacgtagg
    85381 ggagatcgga gcaagaggga acgcctagac gacgttttta ttcattcctg ggctgcagta
    85441 agtagatcga gaagtcgttc cgccccctgt ccccgaatta gggtaatata ttctctttaa
    85501 atcttgcttc aatctgacct agctggcgag caatcccagt tcgcgacaga gaacaagaca
    85561 gcaaccgagc gtacctttgt tcgcttcttc gtaaccaagc acgggagttt aaggataatt
    85621 gtaggtcggt ggctacctaa ggaaactccg atttgatccg ccccccggct gggaggcatc
    85681 tatctcatcc cgatcacaag gagaggttta ctatgatggg gggtactttt tttcccttcc
    85741 ggaaaaaatg cgtaggggac catcctttta ttgcggcatg ctcttcagat ttacggattc
    85801 gaagggggcc tcaggcctta cttagttgac tgacaatgac aaaggcttgc gaaactaagt
    85861 agggcctttt cttttttgtt tgaataaccc attctcatta tctttcataa gtcaagtaag
    85921 gcaaacctat aggtccttag tagcgttgac aaagaataaa agccagttaa aaaacagcga
    85981 atcctttttt ttatgacttc cacttatcca tctcggccca gaaaagcgac cgaccagggc
    86041 cctattgatg aatgaaagaa agggtttatg agccctagcc ctgtaaaagc ccacacctgt
    86101 gtagagtata tcgttcaaca cctgcggcac taacccattt tttacctatt ggtcctagta
    86161 tcataggcga ccgaacggcc gccccctaat tactagacca acctgctata ataattccat
    86221 aaacacctag cgaagatatg gcaaataaat aaagtagccc tatgttcgaa tctgacaata
    86281 ccataccata atcaaaaggt acaacggccc aagcgaccag acttaacata aatgtagtca
    86341 ctggagccat tctaaaaagg gagaaattag cactacttgg tgaaataggt tcttttagaa
    86401 tcaatttcaa accatctgct agaggttgta acaatccaaa cgatcccact acatcaggcc
    86461 cccttcgacg ttgcacaaaa gccattactt tacgttccgc tagcactaaa aaggctactc
    86521 ctagtagaag tggtagaatt attccaagta tttcagctgg aacagctatg tacattttcg
    86581 attttctatt cactcatgat ctggcttggt cgacccaatc atgatattga agaatggggc
    86641 cttctctcga aaaactccgg atctcgataa gagttgaaga tggtgcaaca tcgaatcctg
    86701 ttaccttact tcgaatggaa tcttagcccg cctcactttc tttactgcat aaggacataa
    86761 gcgaagtcaa gggatttccg tctaactagt ggctgagagt aagcaagcta ccttcattca
    86821 acagatttgt ggttgagtca ataactaggt cgggaatctt tgctcttctc tttttgattt
    86881 ccgctgccta aactgcattt cgggagtttg aacaccatcc caccaaaaat acaaccctgt
    86941 caaagacctt aacggccttc cttctttatg agtggaaatc caatccctaa ttgtcttttt
    87001 tttgttagcc tatcaacaat tcccaaatac aaatgagact cccattatta ttattctggt
    87061 taatctagaa cagaacgtat aatccttgaa tatcttaaat tgtataagtg gaaattcgtt
    87121 tcttatcatt caatgagcat atcttgtatt tcagggggca atataatcct tgcgtaaggg
    87181 gcatcctatc caactttccg gcattaagat acgtttcaag cgtggatgat tatcataaga
    87241 gattcccagc atatcatagg attctcgttc ttgaaaatcc acacctttcc aaacccagga
    87301 cggaatccta ggattctttc ttgagacaaa gacttttttg tatacctctt ctggttgatc
    87361 tacaccagac tctattctcg tcatatgata gacactagct aagagcccgc cgggcgctac
    87421 atcataggcg cattgggagc gtagataatt gtaaccatat acatataaaa taacagcaat
    87481 ggaatgccaa tcctggggct ttctttgtaa agtctctgtt ccttggtaat caaagcccaa
    87541 cgatctatga cttagtcgat gcttgactaa ccaagcagac aaagaaccct gcatcttttt
    87601 tcccctcttt ttttgtattt tatttataag tatttcacat ttacgatgaa atttatgaag
    87661 attggcatgc taggcgctat tttggacaat ttattgatga actgtcacta aactaaaaaa
    87721 gaaagaaaga accgttctta ggggtggtaa agggcttggg ccctataaat agaacaatac
    87781 aagcaaacaa gataatggga atgcgaaaaa ccaagccttc gtagaagttg ccaaaaaagc
    87841 aatacaagct ctcaaaccca ttagttcgat tcccgtatgt agccggcatg gcagtatggt
    87901 gtgccaaagt tcccgtcata tcgaccttga ccagaggtag tacgaataaa aggggcgacc
    87961 ccatgaacag acagaagaga gcgccttggt acgagactag gggaattgcc cttatttagc
    88021 cttatacagc tccttttgct gtgcctacct tcattccttt ttcaggcacg tcggttgctt
    88081 tctcattata aagaaccatc catcgacgaa agcttacagg attaacattt agttagaaat
    88141 tccatttttc gataagtaat gaattagctt gtcctgccat tttagtagtt aagactagta
    88201 ctttttttga ctagtatgag atatcctccc acatccgatt atggtccatc tacttcttcc
    88261 tctattgatg aatgtgctat atgcttaacg caggtaagtc ggactctata aattcctttc
    88321 ctctgggaac aactaaatct tactattagc caaaggtata gtggaaactg cttagtcgag
    88381 ggaaactccc ctttttgtct cgtacctccg ctcctaagct aactaagagc gctatccgtt
    88441 cctacgcccc ctaccgaacc tgagctgagg ttctatataa cttgagattc attcttctca
    88501 aaagcagtac cgaagatagt aagaaatccg ggcaaaacct tcctgttttt ggggaagaat
    88561 aaagtaccgg atcaagtagg caatcttagg accattcttt ttcttcatta gggcttttcg
    88621 ccccgagtcg atcgagggca tttcactcct agcccagaag ataaggttat attatatata
    88681 aagggcttgt ttgcgactag cagtagctgg caacggtctt tgacacatct attagctgaa
    88741 gaggcctaag gctggtctgt ttcctctcgt accatgcctg ttgaaagttc cttgcctgta
    88801 aacagaatac tagcagacat gatcaatagc tcttacagaa ggcaatgtaa ttgatcaaat
    88861 gggggagcca accgcttcga cgtcttcaga gtcagagaag tggaaaaatg ctgctagtct
    88921 tttcgaccag gaatctctag aagggcttac aagaagccga gaaggagact cccaagcatc
    88981 cgagatgcga aaagaaaaag ggacccctgg ccacttatct tcgtgagttg aaggctatct
    89041 gtgatgcttt ggcagccatc aatatcaatg ctcctgtgtt gaacaaggac atggtcattc
    89101 atgctctagc cggtcttcct tatgagtatg aatcctttac cactaccatc accaacatga
    89161 atgctaatat cacatttgct gagaaacttc ttcatcaaga gcagctcccc gagggtcact
    89221 gtttactacg ctattcttcc catttcgaaa gaggagttcc cagataccgc accactatta
    89281 gtggcccttc ccgccaagcc aaggaaagaa ggtaaggtgc cctgagaaag gctaagacta
    89341 gtgtcaaggt caaggcaaaa agcttagtcg ttttcaactc ggagggtgat ttaattaaga
    89401 gcctgttccg ggctcaaagt caattcattc tgtttgagtg aacgaacccg gtattcataa
    89461 ggaaatggag gaagtggcaa actgtgtcgt atagttagtt gatcaaggct gcttaaagaa
    89521 aggaatttct cgagatgaat cggcagggaa acttgttgat cttgatgtag taaatgtact
    89581 tgaatcgaga ttggaatcga tcttttgtga gtgaacgaga taagagagcg agtactttta
    89641 aaggaattga caagacaaag gaatgccgtc tactttgaat ctttacaaga aaagaatata
    89701 cttaacacga gaaatcccaa gattgctttc cgccgcggaa gaatctgatg tatccgtgcc
    89761 ttctatctcc taatcgtaag agtctgctat cgcttcctcg gatgccatga tagttgatgt
    89821 agtcgaatat cccgcttttg cctaagcatc tgccatcgaa gagtttgctg ttggaggagt
    89881 ctgccattgc tgaatcgctc gctgacgcct caacagatgc tcttgctgag cccttcttag
    89941 agaaatcctt tgataatgga tcataaggca aagagtaggc aagtagggaa gaagcttgga
    90001 agtctgttcc taggggtagg ggtcgcctac cctttctttt cgagcttaga tagcattggt
    90061 caaggaccaa ggtattagag gtttggctac ctgacttaag ttgacactcg ttgtaactgc
    90121 caatttcatt tcaattggat cttgtgaccg gctgtaccta gtggattctt cgtgcctagc
    90181 aaaagccact tgactttggt atggaaagtc acttcgctcg ttggtttagg aagcttgctg
    90241 tgctggatat agtgaggtgt gcctggtcga agctcgtaat cccgactaat ttaccaccta
    90301 gttttcacaa gtacgagttt gtttcggaag gtgtttgaaa gggctcgaga gaccttttgt
    90361 atccgaatgt ggagcatgac ttgctgctct cttctttctt cgtatttggc gcaccggcca
    90421 gcaaagggaa ctgaatggaa gtcccggtac gctcattatt aatggtctta catcttttag
    90481 aagaatagcc ctgtgtcata tagttagtct tcttagtaag cgtaggactg atatgaaaaa
    90541 gaaagagaat cctatataaa ctgggtcaat ggcactatcc ctttcttccg aaataggata
    90601 aggcttcaat ttgatagctg ggaactgtaa aagaaatctc agggataaaa ggggtggaag
    90661 agctactgtc ttgaagggga atgaaacttg ttgctaatgg aggaagtagc ttcagtgttg
    90721 accccttgct attgattcaa taagctttca caagggatct ctcgaacatg gaaagaagag
    90781 atttttctgt gggtccgtcc ctggaggctg ctaggaatct tgctcgagat aattcaattc
    90841 tgaagtaaga ttcagtctat ttggctacta ttcaatgtgc taatgtaaga aaagaaggta
    90901 taccctgggg aaagcgcttt aagcgatatg cagtattagg tgatgatgta gtcattgccg
    90961 acaaggacgt agccttggtg tatgaaaagg ccctttctga gataagggag ggaattattc
    91021 agaacgagta gaagttccta cgtgtcctct aagcaagcct ctttctatgt ccggatagtt
    91081 tcataagtta tcacttaaac ttaagcaagt gccagtgagc tttcaagctc tttttcaaga
    91141 aagttgcccg gacctatagt atccactcga gcccaattac atcgaccctt caaacctttg
    91201 cctttcttct tcttccaact tactagtcct ctttataccc ttcccttaag aagcttcaac
    91261 agctttctag ggtaaggaat ggaacttccc ggcacgcagg aaggagtacg ttgaaatcaa
    91321 agctaagaca atggaaggtg acgtatgtac agttgacgag agtgagggtc cgaaggacta
    91381 cgtggaaatt cttgctctca ttcttgccgg acggctcgtg ggcaagggtg aatcaagtcc
    91441 attctctctg tcctgattat cgcgtgagct gaggggggga ctcggcagaa gatcggtacg
    91501 caagaaaggc ctacttatcc acgggttcat ttgcttaaga cgactgtgca gggcaatcgg
    91561 gtgcagtcag tctcgcctct aaagtttttt tagctcttct cttccttttt ccgattggtt
    91621 ctgtgtcagg tgagtggcgg aacttcttcc tgcctacctt tatattgtat tggagagtta
    91681 taccttctta ctttactcag actcagcgaa gggataaatg acataggaat aggttgttct
    91741 tcctgtacca tcgctctatc cggatatcaa gaccatagag tcttctcagt gcacagcagc
    91801 tagcgacact aaagcaggag ttaaaaccca aagagaagaa ccaagcgcaa ccacaacatc
    91861 cttcctcaag agaatcggga gcgaatgact gcctagtccg aaggaaaagg agcgaggaaa
    91921 gcatagcctt attatattcc tgtagcgtag aaaggacacc ccaacgtaat agtagttgta
    91981 gttccgattg tgctagctgt agatcggacc taggaagtat tcttagcttt ccgagtaccg
    92041 agctgtcctt acggaccctc gcttttgcta ttcgatagcc tagttacatg acatagttaa
    92101 tgagcaaggc agggagtagc actagtctca gggacaaata ccacagaagg aagagaagta
    92161 gcagctctcg aatgctctgt attggtgtag tctataagac tttatgcgcg cctgagcgaa
    92221 aacttgtaaa gttagagtga ttaggttaag gtgtgcccaa aggcaacctg cccggggccg
    92281 aagagcctat ggagtttccg ccagagctgc tttcgaagat ggatgtccaa ccacggtggt
    92341 tgtcatccat gcaacatacc agttctggca gtactattcc attcaacgct ttccaggcga
    92401 aagaaagcac aagcgccaga ccgcccgggc agcccatttt gagtatcaag gcacgccatc
    92461 ccacagctaa gaaaatcctt gaaagcaaag cttgaaacca caaaagaaag aagcaaaaag
    92521 aacatcaagc ataggaatag aaaaagaatg gaatatacta ctttccacca tttagtaatt
    92581 gctgctgata tctcctcctt tgaaccagaa gctgctgcac ctgaagaagc atcatttaag
    92641 ctaggatcag aagagctagc atctctcttt cctaaggcat aaggcaaaag agctgcatcc
    92701 aggccggtgg actcaacact ttgctataga agatgctttt tacaaagcgg agtactctta
    92761 accaaggtac cctcactcga gtacgcaaac tcactggctt cggtctcttg atcaaccctt
    92821 tcatcaagtg atgttctagc ctcttctcat gtacactggc taacaacatt ggacgattgg
    92881 tttttcgaga acgaaaatcg tttgaattga gactctacta cagcttttaa gcttcggttt
    92941 agcagtccgc gttagcaagc agtccaacta tgggaggacc ccttatgcta ctgttttcag
    93001 tagtacgcct agaagaacca atatgttttt tcctaagcta agagtgaaaa ggtactggta
    93061 caaacatctt agcctttcaa aagagatgtg cgaacgctag tcctgacttg agtagtcatc
    93121 aagaggcagg gctaggcggt acaacaaaaa cataaaggaa tgcttagatt cactctggta
    93181 tacgctccag ggccaagctt tacgaaagaa agagtccagg gatcggaagg acattatgaa
    93241 ctatatgctt attcatgagg ttgctaaacc acctcctctc tttatagtcg agctgctttt
    93301 aagctcctct ccaactcagt cgagtggtga agttggtact tctttcttca ccgctgtccc
    93361 aaagccttaa aacttataat aataatttta tataataaat aagtgcccaa gctcaaggga
    93421 agactcttcg aaagtttaga gagcggtacc acaaaatcgt aggtggcgca cgcatgtgaa
    93481 caaaagtgga agattttcta cgagatcaat actcaactaa ttagtagaga aaccggaact
    93541 ttcaaactta gcttagtaat ccaaaacgaa atgtttatag acctggaccc ccaataagct
    93601 gtggctttca tcattaccgg tgattcggtg cagacgcttt acttaaggtt agagggtgaa
    93661 tcagtgctta caatatcctt ttccccctat cattgttcac ctcagccttg ttgttgaaag
    93721 gagcccgaaa cctttcagat tattaacatg ttgtggacga ggcttctttc gtttcagaaa
    93781 acacctggca acctttaaag gggttccctt tagtagccca gaagcttcga tttgtcaaag
    93841 cagcgctaaa agccttgaat ttcaaagtgt agggtcgata aaagaataag aaaggccata
    93901 gaagaactag acgcagctat cctttttcca gttcaatgaa aggctcgcag agcagaagag
    93961 tatattaata aattggatga gttgaacgga tacagaaaag gatggagacc aatacttcca
    94021 cgctacactc acagaaagaa gggcaaggaa gactatcagt attaggagaa taaaggatga
    94081 gagtggaact atacttactg tggaagccta catcaaaaga aaagacaggc ggaactctac
    94141 tttattaatc tagtgggcac agctagcaga gtggagggag ccggttaggc ttctttcttc
    94201 agttgcttta gcagctttct ctagtgggct tagtccgaaa agaatattgc ctgctcttcg
    94261 tagagcaact atgtaacttc tgtctattag tgaaaggcta aggctccatc tatccgaact
    94321 ttcgaatgat tcctctatca aagttatgaa atcagtttgt tagagaaagc cctaaggaag
    94381 ggtttttcat cgttccgatg atcaccttca aagtggaatg gattgcattt caatcttgcc
    94441 tatgatgttg atgattttcc ccagcgtatg tagatatcct atcctttcag cggcttaaag
    94501 gctggaattt acggaccgga ctactacgtg tcggttcctt ttcaatctaa aagagcaaaa
    94561 gcctattctc ccacctacca gcagcctaat tccccctctc aagaggcctg agtgagagaa
    94621 ttcagtgaat gtacggggaa gaggatataa gaggtaggca agcatcgtat tgtaatcggc
    94681 tttctttgtc ccaagctata ggacgaaaag agcccatgcc tcttcccttt catccatatc
    94741 gctatcgaaa tgcttaacgc ccttcccccc gatttagtag ttgttgtgcg actctgacca
    94801 tctatgtagg cagatgagac gatcgattct attccttctg aagctttcgg aaagataggg
    94861 atttttccga ctgctgggga acactcgctt aggtacggat agtagtaggg gctggcctcg
    94921 agaaggaggt acgaggatca tcgaacggat taagtggatt ggtttatccg gctcggtacg
    94981 gatgggagga tcggaggctg gagttgggtc gttctctttc gttccggcta tttcttatct
    95041 gccatgcctt ttcgtttggc tgtcggatca gtggaagata cttcccctct tcatggtgaa
    95101 atggcagaag cgagctttct tcgccagata gggaaggagt gtactgcccc gcagggaact
    95161 actctgagac agatagagac cacaattgac gaatagctta cagttagcga ccactttaaa
    95221 ggagctcgag cgtacgggca aagactttct tagtcaaaaa aggttaccag ccagtagccg
    95281 caaagggtgt gagtgcgagc ctatgtgaat gagtgaagaa gggatgcccc ggtcagtagt
    95341 gagagcgatt agcaatgccc aatctcttat agagcggaaa atgggtaagt tcactgcttc
    95401 gagaaagtgc tttcatcacc gcactgggaa tggggacagg gactcgcact agccctacgg
    95461 gtacaatgac ttacttgatt atgggatgaa agtagacaaa tagcttacag caagtgaacc
    95521 actctaaagg ccctttctca gtagtgagca ggtgaaggtg aaggcaaggc cggtaaacaa
    95581 gaccttaaaa gaagagagct ggtgaactgc aagcaagggt tgtgctgcca aggatcttgg
    95641 aggtgtagac cctacgtctg aagcaagtgg aaatctttct ttctttcgac aagggcggct
    95701 tgcttctccc cctaatccat gatagatcga aggggagcac taatctaatg agtgtccccg
    95761 ctcttatcgc tgcgctctag ttgcttgtag ctcctggctg gcctatgagg aaggctttct
    95821 ttgtctaatt ccaaagttct ttcaagataa catagtaaag aggcactctg tcaaggcagg
    95881 catcgcagtc tgatggggca tgaagctgtg ctcaatctca tatctggatg ggtactttaa
    95941 aaaaatatca ttacttcttt ttgaattccc tcgaaagcac cttgggtgac tatcagaccg
    96001 taaaatgaac ttggatacgg aaaaggcata taacgaaaag gaattcttaa tgtgatttac
    96061 ggctttggaa agaaggtaag acatggtcca gctggagctg cgaaacctga gtatgatata
    96121 gaaaccttct tcttatcact tatcatgaaa gaggaagagt gtctaggcac attcccattc
    96181 cagggagtag tgagtgagtt cagtgatccc agtttcatac gggaattcta ctctgctttg
    96241 aagcatgaaa tgaagtaaga gaaaaggtaa gtgaaggggc tttggaatcg aacaagaagg
    96301 acacagaaag gatttttacc aagtaaagta aagagtcaga ctggcatctt ctaatggaaa
    96361 gaactctcag gtataggcac ttgaaaggga aagagcgaga agctttggct gtcaatcatc
    96421 ttctaagggg cacccgcttt cttaatctta aggaactcgc tctttctctt tgccgttagc
    96481 cggtaatgaa ctagcctaga ggaaatgggg agtactttgc ttccctcgcg acacaaggag
    96541 ataggccaat ctgaagatga tcaagtagct ttactaatag ggcggaggga tcttcaacag
    96601 actctatctc aattgaattt ggaaagtaaa atgcagcaaa aagggattat cgacccatac
    96661 ccctttacat ggaaacagtg gcctttcctc ccaagttcaa tgaatccaac ctgcagtctt
    96721 ttgactggaa atgggccact aggcagcaca tgtctaattt taaggctggg tttaggaaac
    96781 tacgctttga tgatactttc gtaagcgctc tccgcgagac tgcattcgat tggtatgccg
    96841 ggttgcccgc tggaacgaat aaattcgtag gcggatgagg taaggttggc agaaccttac
    96901 gcattttatc gatgatgacg ataaatccac cactgccctg tgccactaag caagcgcaca
    96961 atccaatggt tcagtcgatt tcttgttgga aaggaaggag gaatgaccat tttttggtct
    97021 agaatcaact agtgctaact aacctctatt tagcctatct gtcctcatcc tcatgctagc
    97081 caatctcggg cagcacttac tcgatttgtt cacaatcggc ctcctcgcac atagaatgga
    97141 agaatccatt gttaggtgcg tagccgctct ttgttgaagg aattgaatca gaagcatcta
    97201 atgccattgt tcttgttaca gaatctgcag ctattgaatc agctgttcgg gagctactgc
    97261 ctggaggctg tcaatgggag ttctgtccct catagctgga aagtagtgac ccgggactaa
    97321 aagaatggat tgatataggt gagtgtaaga catcaagaga cgcttcggaa atgaaaagaa
    97381 gtgctcttgc gctcaaaaag tgctttttct gccgctagaa caccacatca tctttttggg
    97441 gttaccgttt ctcgatggtg aaatttgtga tatcccagaa cttagcctga atctgatctt
    97501 acacttagcc cttgctaaac gaaacgacgg aacacaacga caccacaaga gaccgggcgc
    97561 tttgccttgt atcttcggga tagagtggtg agaacaaacg agttatggat caacttgttg
    97621 ctgatttcgt ctttcaaatg ggtgtagcta ttccgtttgt agccgtcctg gcctttactt
    97681 tatccattct ggactccact aaataagccc ctcttggtcc gcttcgcttc atttccctta
    97741 ctttaaggaa gctttgttca ggacaaggta ttgggataca ggaagcctta ggctgtgcag
    97801 ctatcttaag acaaccattt tccctccttt ctgtggcttt cgtcaacatt ttccttaagt
    97861 attgaaagct atgggccaca ccaccacatc actcatcgta ttaaaccgaa aaccatgcaa
    97921 gcaaatagag agaaaaactt attagttaga gctagcagca gaggctagag cagcatccat
    97981 cagtggcaga gccctggggt aagtcgttct tgtagagtaa attgtttagt attctttccc
    98041 gcagcaagat aaatcctttt tctttcccag atgtccaata cgagttactc cagccggtta
    98101 ttcatactag taattgaact ctggtgcccg acccttgcac tcgaagttac ggctatttgg
    98161 ctcacgagac tttcactgct tctctttctt gattgggttc ctgccattgg cttttccctg
    98221 tgctttagat tagtcctcgg acatatcata tttatcaatt ctactataga aaacatacct
    98281 ttataattcc tatagcaata agtcttatac ctcttacaga gagtgcagtg acccataggt
    98341 atggggcacg aacgataaga agaagacctg aaatccagat agctatttta gcaggatctc
    98401 tatcagaagg tactgaaaag acggctttat tataaaatct ttcctccccc cgcatcaagg
    98461 agtactcgtg ccgccctatt cccatcgatc gcttcgacaa tctgatgccc tatactagac
    98521 gtagaatcca tagtgaccgg ctttgcttga gctattacat ttacaatttc aatgatctca
    98581 tcaatacatc tatatatctc tgagataggg cttaggtccc aaagaagata tcctaacaat
    98641 aatggaggaa ggaatgacat tccctacaag atgtagttgc agcaactggg aagggctttg
    98701 ctgagcaagc ataagaaggc gttggttttg aactagcgga tccaattcgt atctatttga
    98761 tggctgatcc agttggtacc tatgaacaac tcgtggcgtt cactataacc tgactcgaag
    98821 cctgctatta tgacttcaac aacttagctt tcccctggat gattatatcc attcctctct
    98881 ctaacgaatg agtacgtctt cgactcgttg tagagagaga cctgctattg ggatttacag
    98941 gttaagtgtt gaaccttttt attatctaaa gagggagtga tatgtatagg gtcttttacc
    99001 ccacaggtac tcatcacgca gcaagacccg gatctgaagg gaagcgagga ggagtaggac
    99061 ggaaaggcgg gttggtggac ttcagtccta tatcaattcg ttgtttactt accttccatc
    99121 atctttttgg tctaatggcg ataaattaaa aatctcccat tagaagctta actttagatt
    99181 ggtggtgggg gatagaaagt gctagctaaa ttagaccatc atcggtcgtc ttgtcatcac
    99241 gagcggtttg atgccatgta taccaaaccc cgagggaaga agaatgaccc tttttaaagt
    99301 caggttagct attgagtttg attgctgggt gtgaattagc tcgagctaag aaagaaagat
    99361 tgaattcctt gttacgcttc tgcgcaacta gagctgggag aggaaggtag caagaccata
    99421 gaatagagag aagtacaaag tcgaccgata gaggatggag acttgctagt tgcagaatcc
    99481 gtttcagaag aaaggtaagc ccagttgatc tcagatcttg attcaacggc cgattgaact
    99541 tttgagaatc gaggtttgaa acctggtcat taaccagata acctatttac aaggggtctc
    99601 agtaagcaaa tcttgggcta cagcctcttt cttttccgaa caagaaagac gtcgttttca
    99661 tctcccgcta atctgaatca gttcatttct gtatgctttt tcatcgcagt gagcgaagaa
    99721 agagaggaga cctatcttaa agagctttca aaaatagaat aatcccggca tcttattcac
    99781 taacggtaaa gggtactgaa gaggtttgat acaaagaaat caaactttac ttttctctaa
    99841 cagtggaccc tttaaagacg gataagacaa cccttaacct ttcatagagt ggatgctagg
    99901 attcaaagcg ccaatccgaa tgttcgatca acgattgatg agcaaggcca accctcttcg
    99961 agaagagagg gaatttatag ctcccccata gcttcaccat caatacgggc acggctaggc
   100021 ccctttctta accagcgatt acggattcga tttctttctt ctccttctgt ccttagtgcg
   100081 aattctaaac ctcttcctgg tcattgaaaa ggagatgtgg cgctgatttt gccagttatc
   100141 attcatcgat atttggtcgt taaagaaagg ttttttattc tttgtttagc attcgttctt
   100201 aaaataagag aatcccaccc cttcactcaa gcagcactca aacgaagtcc tattgtcacc
   100261 cccgcgccag cctgaggtag tcatccccat agaaagttcc ctcgaatgta aaaggattgg
   100321 gattcctatg atcgaatacc agcagtggct tcattccttt atatccccta tgttgaggaa
   100381 tcggttacct acttttgagg aaaaaggatc cggtcttgac cttcaaactc gaaagcagca
   100441 ggcaaaagcc acagcttcag cttgttttgt tccaggcgag tgtgctcttt tcgaagaggt
   100501 aggtacggtc ggtctggtct ctcctgtgga gatctcaggc ttgtctatgg tgaaagggca
   100561 gaagcgagct ttcttcgtat gatgaagacg aggatgaagt cttttatgct gtcgggaaaa
   100621 aaagtaggcc tttaaaaaag aggaagtcgt tttgcaccta ccggaataag gtaaacctca
   100681 gtttggagac tatggctgat atcatacaag ccttgccctc catgccgttc ctccagcatt
   100741 tcgcttagac gctccgcctg atagccccca ggctaaaaaa cctaggtccc ttaagagttc
   100801 ctgtattttt tctgcgatta gcctttggtt ttctataagc tggcgaaaag cttctaaagg
   100861 tgcttggtcg ctttccaaga ctgaaccagc agtaatctac tcattgaaaa gatgatctga
   100921 gcacttctat gcgtatcagc caacaagggg ttgaccccga agaccgaaca gaaatcgact
   100981 aagcaaagga aggaccctaa aagaaaagcg ggaagctaag cggatcaatt tatccagttt
   101041 agtagtcacc cgcgctattc tatgatcttc ttttctgctt ttttcccatg tctcacgaac
   101101 acgaacaatc acttccaaga ggcagattta gacaaccagc ctacgctcct acattctttg
   101161 cagaacctac taatggaata ggagaagcgg ggacttatgt gccaaatgtt cgaattccct
   101221 ggtaaagggc ttttgaagaa aagaagaaag aaaagaatta gtcaaaatct taagtcccag
   101281 cggagaagtt ctccatggag cagctgaatc aaagtgcttt ccgggaacgg attcctcctc
   101341 attaagtggc tgcacacacc gacgggttcc ccattgaccc agagtaatga gcatgcaaac
   101401 cctctatgat ccttctttat ttcataaaag taggcttatt tattccgcct taaaagcttt
   101461 tgttgttctt cctatcgccc tttcttaaat agaaatgggc atccttctaa ttcttcagcc
   101521 tgacaggctc ttccctgcct agctcccctg aaaaatggaa ctaccttgct ttgtcggaaa
   101581 acagcctcaa tttgagcttt tacctctccg ccctaacgag tgggaaaaga gatcgggggt
   101641 atcaatgtgg atgaaaggca gagatgagag cgacagaaga ggagtggaac gaagccttaa
   101701 aggcgaggca cccgaagaca aaagccattg gctgaacacc agccagacaa atccttaatt
   101761 cgaaagacga caatcaaagc atcacgactc gaggaacatt cctcaaggga gttaacctgt
   101821 gagatcggta gacaacccgt aaaaggaagc cgctaggcat caagccctat tatcttacac
   101881 ctaaggggtg gccgttgttg ggtggtgagt tgcaatgaaa gagcggagaa gttgtggatg
   101941 tacatagaag gcggagactt tctcggctca agccggaaca ctttctctgt gcctacatac
   102001 cgaatcagac aagtgaatca atcggtggta tgttcttctt cacgtgatcg tgctctagac
   102061 ctatgggact aacaaccacg ggggcttgca ctaactccct ttatgaccaa gatcaggagc
   102121 tattcataga gccggggtgc ccccgcctag ggaagcagat ctgtcctcta aggagcgtta
   102181 gccataccat gtaactacaa cacgagggac cctaaggaag ggctctttcc gaaaaggggc
   102241 cattagtgct ctttttttgt aagcttttag gcgctgacgc cttctcttcc ttttgttacc
   102301 ttcggagaaa gaaaggaaag atgcggggat ctagctcctt gagttagttg ctagtagctc
   102361 ttccttcttc ttttcttatt tcgtaggtgg atctttgtta tgtttattat gttgttcatt
   102421 ttcttcctta taagtactac tttattccag gaaagccttt ctccggtcag ctgatataga
   102481 ctcccccatt ggattggcac ttctaagtta gcacatcaat gaatacgaag tctgttgtca
   102541 agagtgagca ctaaatatgt atgaatttcc cagctcaagc ttcttgggtt ggactcccta
   102601 caagcacttc aatagacgtc atctctagcc ctagttgaaa attagaattc tatgtatgac
   102661 caagctatgc ccgatctgct ctttcttgta agacgaaaga aaatatgaaa tatgtaagtg
   102721 gttaatcgga agactcttga ttaatcgata cgatctttat actttacaga acagagatgg
   102781 gcagagaaca actgggtaac aggggatttg gcaagtcgcc agtaagggtt ttaaatatgc
   102841 gtccaaacaa taataagtat gctgttacgt ggagctttat tcttgtcctc tggaagctta
   102901 gcagagctga gatagcgtac tatggaggtc atccaacact ctgcatcttc ttccacagtg
   102961 tggacctcaa gcctctcaat gcttcgtgtt ggggcaacca agactttttt ggtcaggtga
   103021 gaataagcag aggaggcaag tttactgagg gctaatgacc ttttcccaag agtattcccc
   103081 tttgctactc cctttcgctt tatctttagg aaggttattg agtccagggt tgccggccgt
   103141 ccttcgactt caaatgtttt cgtagaatag gttgtgccgc tctaaccgta gcagctctta
   103201 tcctatctgc ttttggtaac cggtggtgga ggaagagaag tttttgctcg tcctctcagg
   103261 tcttttcgta cttgtgaact tgaagccaga agcttggaaa cttgattgat tgatttgcaa
   103321 actgcggggc ttatagatcg agaatggttt caagtgtttt cttccttaaa tgtttttcca
   103381 tgccttgact tacaaagatc tcgattatca gctctctctc ttttaagaag tacagcagta
   103441 agtcaagttg tcacaaggag cttttagcgt caacgatctg cagtacttca gtactgagct
   103501 gcggaaagtc tatcgaaagg accaaagcca agggcaaggg tatgatatag gttcagaagc
   103561 tcgagtaggg agttgcaagc cgcattcgta gtctctcatt ctaattccgc ttctcacttt
   103621 gctccatcca attcttcttt ctcctccatt gaatcttcaa atctcgacta tggctccaaa
   103681 gaagaatcac accactcaaa acaagaagac ctacaaggtt attcttgctc ccaaggctac
   103741 tgttgatgct tacgttggtc ctataacccg tagtcagtct aaggctcttg ctgtgcaagc
   103801 cgttcaacaa accattgagg acgtttccat gactaaggcg actaaatcca aatatgtaat
   103861 ctcactggaa agactcaaaa cagacaaaag tcttgttgca gcaaggcatt ctgcaaagag
   103921 ttccttgttt tgttgcttga gctcttagag ttctctttct ttagattatt atcatctggg
   103981 cccagtagag aggacgttcg aaagaggtcg cgaaaggttc ccggattgct taaatttcag
   104041 tagttgatcg accctactca tctatcgttg aaggtatgga actcgtatcc ccagggtgcc
   104101 acttagttcg aggtgcgagc tcttctacct ccgctatctg taccaaaaca agggtttttc
   104161 tccttcagaa agaaggtcct agaacccgcc cgtagtagag tcgagcgtgt accaaagtgc
   104221 atggcctatc taatcagtct tgctttcaat atatgtaatt tccctcgcct tctttcctct
   104281 gctctggact gaaatgattc ttccttacgt gggcgaaaaa aagaaagaaa gattcgctca
   104341 caggagcagg agcttccacc aaggaaagct caatcccaac agtctgtctc atagatcaag
   104401 gaaatcaagt caagaaataa gttctattag gttcttagcg tgaagcgata aacaagcgga
   104461 gtgaggaagt cttgggtaac ctcggtgtca tcgagtaagg tagttacatc accattggta
   104521 tgtgcctaaa ttctggaacg tagtaaagtg gcaggtaagc ggtgtggctc tggctacctc
   104581 gtaaccctag agcatctgat cgtcttccac caatggctac gaaaactggg aagaaagtcc
   104641 agtgaaacaa gctttgaccc aggccagcca cctgtatttg accccatccg gagctttagg
   104701 aatggtaagg aaaacccctg aataacctca cccgctccta cgaagaggta agcgagaggg
   104761 tttttgacta tgcaacaagg agctatttcg gcgagctacg ctaccggtag ctgcattata
   104821 acataatgga tggtgaactt tctcatagac cctttccacc aaggagaccg tcgcctttcc
   104881 aacctaaatc cacttcaacg ctagggtgcg agggtcagtc tcttcaggta tttccttggg
   104941 taggtccgtt tctgtcttca gggtcggtgg caccgttagc tggcgtagaa agacttccaa
   105001 aataaatatg aaatcgactc ctgtatcgat ctacgcgtct tccctcagaa agagatttag
   105061 ggaagtagtt atggggggta gggctttatc cctaaaagct aaggctaggg gtctctagct
   105121 tctctgcttc atctgcacct tcttcttttt atattacatt tctaattcaa atgtcagatg
   105181 agttctcgtc ctttagaggt ctttatccgg cctcaagact tccctatgaa aagaggaaga
   105241 agccgggcta caagaaagat tcccgctgct cgtggaagtc tttgccgctc tctgttgagc
   105301 tgaggaataa aatcctcttg agggaaatgc gttccttttc gtgagcagtg tagcgtttct
   105361 cggccccagt tcttggccag aattggtgat tacagagaaa gaaaaagaaa tgacttgctt
   105421 ggtcagctca gcgacagatt caaaaagaaa gaatccgcag gagcgaagtc gtattagaat
   105481 aaccaagggg agatgttatt gaggtagctc gactgaaaag gagagggtcc gaaggagtat
   105541 tcgtagaata tatagatctc cattgccttg accttgacat ccacacgtag gacagaaggt
   105601 tgtgcgcttt ctttcacata acataatatc gagggatcgg atctcagact caaagggatt
   105661 gtctggcaca agtgggagta accaattccc caagatcagg tctactgctt ctacgcctgc
   105721 ggattatcac gcgctactaa agggaaagac tccgccttaa gagataggct tctcttaggt
   105781 ctacgtccta aaggctgggt ggtctataat ctcactatca ctcgaccagc ttgggtgatt
   105841 caataagcta cgaccataga aagtgttcag aaaagcggct gttaattgag cggggagctg
   105901 ggactacgtc tgttccgagt gcctaacctc ccggcagcta agcagtcaaa ctataaagat
   105961 catcaactaa gacagagccg ttatgatctc cttcgaaagg tctgatctag gcctagctgc
   106021 acctcgcctt tcttactata agagcaggat aacatacgta attagagaag tgaacttgtt
   106081 ctgaacagga agatatgcca aggcaggttc gtaaggatag aaagcatcgg ttatgaaatt
   106141 gatatataac aatgggctcc gccatcgttt cactccttta tttatcttat aataagtatc
   106201 taaattctca tattttaaag aagtactaac tcaatttctt ggaagatcat ggttctgtta
   106261 ggttcttagt agcaatcggc gagcagctct tcttatttcc ccttattaac gcgaaggtaa
   106321 tataaggaag agaagagtcg ctactttcat tcctctcctg ttaagttttc gctcttttat
   106381 ctcgtttcgt atacccctat cggtctagct cgtaaacaag ctcctttccc tttgtcacgg
   106441 aagacagaag gaaggtggta ttaactatcg gaaggccagg acgcttttgc gactctccta
   106501 cgtccagcca aaggactacg gaacgggcag aatagtacat ccatcgaaag gcaaagagag
   106561 actagagaga gaaagaaaga gggaaagaga gtagccatag ctccggccgg cccaactaga
   106621 taggcacgtt atagcatgtt gtacgcgtta ggaagggtat atacctatgg tacgggtatt
   106681 ctgtacgatg gaaaggctca gagcacgact cacacaaagc agaaatagat gctatgcttc
   106741 ataagccttg ggagcataag agtgggaccc taggacaaag aaaagaacga atcctgaatc
   106801 acttctatgt cgggctaacc cacccacccc actaggatag ggtccttcgg aaccttcttt
   106861 tcttttcatt ccgaaagcaa attcaatatg aagcaaagct aaggaggaaa gagattatta
   106921 tattcataaa gcgtatccac agtagcgaac tcactttcca tttcaaagga gctcacttga
   106981 gttttgattg ccatggaaag actttggatt agataaccta cgttctcttg ggattctact
   107041 ttactttcta actgatccaa gtaagatagg aggagaatac cagccaagtc acaagtaaga
   107101 agaacaacca ctcactcggt ctttgtcaag gcttgcccgg tttagagcat atgaagtgag
   107161 ccttgggctc acatttcgtc tatatcgtcc ctatctctct cctttgtaag gtgcaattgt
   107221 gggttgttga acccctggtt ttgcggaaac aggatggtca cggtattcga tcagaacaac
   107281 caagccaaaa acgccaaact tgctgaatag gtatttccca agctgcggga aaagctcacg
   107341 gaataagccc cagaagaaaa gaagaaccat tcgcaagaaa ggtaatgaga acaagcatcc
   107401 tctttgggtt acgagatctt gtaccgaaaa actgtaatct ccggaatcgc ccagatagga
   107461 ctatccaaca aacacagggg actaccattg aatccatacc agcgaggtct tatgggaatt
   107521 caccatatgt atgtggttat atggcaaaag gaagcgaata tttacttggc agctcctggt
   107581 catatatcag taagtggtgt tttagttgcc ggtgttatat catcaaccgc tgccggtgat
   107641 cttgtgcgct cttagtacta atctaatcct aatggtacga ataggataga ttgggattga
   107701 tcgacatctg agattcattt ttaaaagaat tccacatctg actcattagg aagggttgag
   107761 aatcctgttg ttgccatatc cgttgtcccg tatcgggtgt tagagtaacc cgtgcttgtc
   107821 tctttcctga agcaaggaac tgaacatttt gcccaaagct acaatggaga agctggggtt
   107881 gaagggcgat cgtgttatac cacatcgaat tatgatagct ggattcggga cagatgagct
   107941 acaaagtctc ggatacttgt tcgctgaaat ccgagtaggg ccttttctaa gggcgataca
   108001 agatgcacgt gatcgatgct catcccccat atcatgttct gctggggcta ccatggatcc
   108061 acagggcggt tccttcgact tactttcaat gtattaaggc tttaattaga gcggtgccag
   108121 tgcacattga tgcggtcagt ttgcctttcg aagagcatga aacctacttt atggatgcaa
   108181 gtttctatgg ggaattcgcg aaagaaggag agtatctcaa aaaagtctat gctacccgtc
   108241 ttcccttaca atacaaaaag ggaaaagaaa ggaagaaaga ggagtaactg tagtcatact
   108301 aaagaaggat gaagaaatgt tggaacaaga ggaaaaagag aactcgaaaa aggtcaatag
   108361 gtatagaaaa gtcaaacgtc tctctcaact agcgcgctta gcagttcttt ttttaatggc
   108421 tacttccatt tcctttccat caacggccca accgacggtt catccaggct gccgcctgac
   108481 tgcaggcatt ccagtttcaa tatcagctct tattaatagg tatgaatagg tcgcgtatcc
   108541 gctgttagga agggaaggtg tggatcctca ttcccactcc catttccagc tcaccgctcc
   108601 tttggcgcca tatcccctat ctcgtaagca gtccattagc tgtgcattcg gtaatcattc
   108661 caaggtggtt agcattccat catcaaaggc tttctcattc aactgtaccc taggagaagt
   108721 cgagggcctg aaattggtaa gtagatcgag gagatgggga ttagtttgtg taagccttcc
   108781 cttctttctt cactgatagt tctagctttc ttcataagat aagtcagatt ggtgcctttt
   108841 ctccaggaag actcctaaat cagttaactg ggtatgagaa cgcctccctt ctagtctaca
   108901 gtagctcttc ctccaaccct gaaaagagtg atagtgatcg tgccggaact tctctttaat
   108961 taccctgagc gtggtgagga agaagaagag acttgaacag gttgggatca ccccccgata
   109021 gtgggaagtt tggagttctt gattgtggtt aaccggaaga tgaagaccca agaagagatt
   109081 gatcacatgt cggaacattc ctttcaaacg aagacgatta agcagcattt ccttgagata
   109141 gatgctcggg tgccagatcg agggctgctt tcgtaatctc aggtggcgaa gatgctagtt
   109201 atcctgattc ggtaactgaa gaagggagat tctttactac accggggtag tttagcgcta
   109261 caggctatct cccacctctt ttctattaca gaccaagata ttaatggtat aaactgccag
   109321 actacgccgt ggaacaggct tgtgaactag attaatgctc tcgatttagc tacatttgca
   109381 cgtcctaact attcctagtt gatggggatt ggctttgtcc ttatctctta gattcgattc
   109441 tcgcaataga aattcttatt atagaaagat cccttccccg ctttacgctc ctagattccc
   109501 tcgcttccga actagccgac gagggctagg ttcaagggcg tgggggagcc cctgattctt
   109561 ttgctttcac caggtctagc gagagtcgat tagcccgagt tgttttaaga taagtggcac
   109621 ttgaattgga agtagccatc ggcccggtct tggatgcgga tttatcggtc ttaccacttg
   109681 tatcgataga ccaactttca tttcatgctg aggatatatt tatatatata aaatccctga
   109741 tcttcgaact ttgaaaggct tctggaacca gggaaagctt ttcttgctaa tctggtgata
   109801 tcgtagtaaa ggtaaagtag ccaagccaag aggaatcgaa catcaagaga tagaataagg
   109861 caagaggcgc tctagttaac tgatagataa ggcacccgca agcagggacc gaagagatag
   109921 aaaaagggaa gacacgccaa tcgacccgaa tagatagcct gtgggagaat cggtgcaccc
   109981 aacctcaaga taagaagaaa aggccgcttc ggatgccctc cctttcgcct cttcccacaa
   110041 gaaatgacgt aagtagtagt gccttttttg gctagttacg agaactcaac agttgagacg
   110101 actcgactcg tatcaagagt gaaagctcct tactcgcttt agagcacacg gcaattggta
   110161 ctacttcgct atcggtcacc gttaaggacg attcgtcttg tgttcatcga aatatcgtaa
   110221 gagaagaaag cgtctgttca cgtcaagaaa tggttttgct gtagtagaga ctgggttcgt
   110281 gttcagtgag ggaacaagca acggactgag cagctagaaa ggttgctttg caaaactaaa
   110341 taagggagaa aaaactctag caactcatcc taccttgaca acgaataata ggaaaacgcc
   110401 tggtgaaccc attatctttt taacaaaaca aaggcctact tgactcagcg gttagagtat
   110461 cgctttcata cggcgagaga cattggttca aatccaatgg taggatcatg gcatataatt
   110521 ctatttatca aaagagtacg cagacaggtg ttgataaagt gaatcacttg gctcgctctt
   110581 ttcaaagtgg ttatcgcctg aaccataacc aaaagcgacg gtttagcatg tccgttaaca
   110641 tgcaactaaa tttcagaaaa gagaattcta tacgccaatt ctggaaagat aattatcctt
   110701 taatcgggat gggagctgca attatagcag cttttcttgc tttagcgtgt gcagcatggt
   110761 cctttgattt gccttacttt cttgcttctg ccctgttttc agtcatctat tattcacttg
   110821 tatatatatg tatatatatg gatatgaagt gttcggtcta tgcccgaacg attgactttt
   110881 ttcatgattt tatggtcaag gagaaagagt ctatcgattt cttccataaa ataagtttcc
   110941 tactctcgtg ttttttgttt tattttaaat ttaaaagaac tgctttgcct gcttcgaatc
   111001 ctagcgacgg aataattaag tcataattcg ttggttgatt gtatcattaa ccattttctt
   111061 ttttaaccat ttattggtta ttggtaggag ggaacttgga tcatgaatcc acttctttct
   111121 gccgcttacg ttattgctgc tggattggct gtatgagcat cagaaagctc ccgatgcttt
   111181 attgctcgaa tcaacatccc tctacgagtt tcctacggaa agacggctag aacgccttag
   111241 atatatactt gagaatgggt atctgccgga atgccttatg ccgagtagaa ccaatgattt
   111301 cacactcgta accatcgaaa aggacacgca gacgaatctc ttcaagtgct acatctagag
   111361 taggcagagg gtccgaagga gtccagccaa taggtttccc tacggctacc ttgttacgta
   111421 aaaagtcccc ctcactaaaa acaactcttt aggagataaa gaaagtccat tctctaggaa
   111481 tttctcctag agtgttctta ttaggctggg taggggcact gaaaagaaaa aacccaaaat
   111541 aacataatag aaatctctat tataaatgcc ggtctaccgc tgattgttac gggcatacat
   111601 cgacctggaa cctctcagag cggtaaggaa agactaataa ggggtcggac tacggaagaa
   111661 cgctacttcc gaagaaagcc aaaaggagga ggagaaggat gaaatgactc gccaagacta
   111721 taataaggag aacggcagca tattcgacca ttctcaatcc cattcgtacc atgtctactt
   111781 ctttactatg gatcatgtct tcgtaggcta atgccggtga atcggttaat atgacataga
   111841 tcggagaatc gctaaatgct tatttgggaa agaactcctt gccaaccgct tccactttcg
   111901 actccttacg gagcctcttg cacaactctc ccgaacagcc cagatctgat tcacgggcag
   111961 aacctatgag tcgtaagccc ttttcatgtg cactaatgta aaacctgaaa cttgctaaca
   112021 gcattttaat atgcaacccc ttctcttcct aattcaccgt tgtttcggct cgaggtgcgg
   112081 gattctttct cactatttgg ctcaacagcc aagaagttta gttccagggc tggtacagac
   112141 ccacgtgcag agcttcagca ttctcgtgga gctatcttcg ctgagttacg gcgtttaatg
   112201 agcaaatgaa gggctaaatc cagcaagaag cagttgtaca tcaacatagt ttgcccaggc
   112261 gtcgtggtag gccaaggaaa ggtgaatcgc tgccaaagcc attgccagaa cctagcctta
   112321 ttcaaactcg gtctcaagca gccgccagtc atttgaataa tgagtagtgt gatggtgtgg
   112381 aatgcccggg gaggagatcc agctcccagt ccataatctg gtttgcagct cgagaatgca
   112441 gttccaccat atcattgtta tttaatgagg aacgcaccca aaaagcatgc cggacataga
   112501 gttgtcgcac tcggcgaaag atgagtgaat ggatttcccg gagaagtgcc gcacgatccc
   112561 ctttgatcgg gagcgggatg gggaacttct tcggtgccgg cttaagggaa atgttatttc
   112621 acagctagct ttgattgaat agtgagtctg tgccatacaa aagttatatc tttcttcctc
   112681 ctacgctacg cccctttctt cttcccctaa aaagttaaga gagaagagag ataaacaaag
   112741 ggtgtacttt cttccccgat agattgaata aagaagtgta caccgtaccc gatagttaac
   112801 tatctgctag aggtggatcg gatgagaggc ctctatttgc ttgctccttc tgttcgctct
   112861 agttcacctg gttcacgaac ggtattcgat tgatttgagc tctatcgtcc cattctctaa
   112921 ctaaactagt ccacctgcga gggtaggcaa ctcactaagt agagtctcta atcttagcaa
   112981 gatccgcagc gctattgaaa ggctcttagc tgcttatctg gggttagaac agctcttgtc
   113041 tcttcaaata aattcctcaa gttgaaagag atatgatcgt aaaataagtg gaataggggt
   113101 atccccggcc ctgccatttt aaataacctg tgttaggaat cgctttcata agaagcaggg
   113161 caggaccctt tccagatgac cgatagaggt tggacagatt cctcttacca aaaggaggag
   113221 agggattcgc tgctctagac tttgctatag ttgctcctag gccttaaaag aaagtaaaag
   113281 actggcggac cgcatacgcg cttactttta tccctcggct gaactcgctt aagccctcct
   113341 ggatcgtcct tacctggtcc tttttcaagt gtttgaatcg aaatacctag aggaagttca
   113401 aagctagctt ggtcagaaga gttccactcg ctttctccgc cagctctatc ttatgtagtg
   113461 tgctagcctt tcttcctatt ctaatgcacg tgcaatcgaa gaaatctttc ataagtctaa
   113521 ggcgataatc atagtctcgt ctcctgttct tttcctatct ttgaggatga ggtagcctgt
   113581 aataatgcca tcacttctct cactccagct tggatttctg agagtagata gatatgaata
   113641 taatactagg ctgaaggagc taattgcagc agtcttatta aaccctgtgg cacactctga
   113701 ctactcttac tctcaagagc tgttgagata gaaggctaag ctctaaattt ggcaaaccac
   113761 tgattgaagg ggctctggaa ttcaggctat gcatgcttcc gcttttgggg gcatagtata
   113821 ggaattgaga taccttccta ccaaagaatc tttctatttc taaaagctat tccttagtga
   113881 gtgttaatgt taatcctatt ctaggcttta tccccactgg caccgaaaga acttcttgtt
   113941 ccggtcccaa aggcctattc aaaactaaga ggaaaccaag aagaatgatt gaccgaaggg
   114001 tcaaataaac aaatacaaat aaaatatgac ttcctatcga cagggacgga ctgaggctcc
   114061 taactccaaa tgcagaagca ggaagataaa tgaaggggga gttagcttgc ttagtctttc
   114121 tttttattga gcgataagtt agtattctta tatcgctaag ctacgttttc ctatgaatag
   114181 aaacatttca attccaaaga cagaggatgc tctttctgtc tctgctatgt tcaaaaggta
   114241 gttcgcggat tggtcttcat tgcatactat tcagggaaag aatcaggtgt tccgttggtc
   114301 aacaacctgc acccctgaaa aagataaaat attgacatgc tacacatatt aattacgagg
   114361 tttggcataa ccttccccaa aaatatgcca attattacta atactcctcc atttactaac
   114421 aaaaatgagt tgaggagaat aggatttatt tgtactagat tcaagtagcg aggttcgata
   114481 tatatatatt acatggtagt taagatatag aatatataca ccaacccaat ctcaatacaa
   114541 cttatggaga gagggaagcc cacggagccg taactaggtc cagtccaaca gcgccaatca
   114601 gacggatacc ttaataagat aagaaaggtc aaccgaagcg aaagcacgga ttcctactat
   114661 taatccattc ttaaacgtga ttaaacgtga gtggccctag ctccagatac aggcgctata
   114721 aaccccggga gaaagccgcg agctgagcaa ggatattcta tttaagatgg acttagccca
   114781 gaggcatctc gtttcccata gcccatggat cactcactac aacaaagagt gctaaatcac
   114841 cctcttcttc ggcaaaccgt ggttcgagtc aatcaatcat cctgttttcg atctagtagc
   114901 tgttgctggt ccgtgtcttg gagctagtta aaacctcgat ctgtcattac atatgatata
   114961 tcgagagttc aagaccataa cgtaattcat ttagagaatg ccgatgagaa agtagatctg
   115021 gttccgagat ctagaaagta ctgaatacag ttagtgaagc tagaccggaa aatggggtct
   115081 ctatagaaaa gaggtcggcc ttaagttcta gcttagatag cttagcttag actgaagagt
   115141 tgtagctttg ctttctgaaa gagtcatttt ctctttatta aagagaagca gaagccttag
   115201 aaggataagt atagggttgg tattactaat ctctgtgata ctaagttaaa atagaaatgc
   115261 caaaaccccg aaagcgtaag gagcaaagaa tgcgaattgg aaagaaagta ctccacccct
   115321 ttttcctacc cgaggactta aaaatggaat ggtataaagt aatctttttc tgttgtctag
   115381 tgaggaaaag gcacatactt cctgatattt ttttttcctg tagtccttcg gaccctcact
   115441 cttgtcagct taagggggac acctgtccta atatcctaat aagtgaaatt gtccgattga
   115501 ttcagattcc gactcagatt cgtatcagcc agaatctttt ttttatattt ttatattcct
   115561 gcttcttgtt gaagtcatct tctttctaaa ttgtgattga gccaaaagca tccaccgaaa
   115621 aggacgtgta gccaaaaagg gggcaggttt ccctttgtaa ataaagtagg ggaaaaagtt
   115681 ggtaaatcga gcgaataagc ggtcagtgtc gtgtaaccag ttgctgttcg tgctgtccct
   115741 agctaaaggc aaggccccag tagccagtag gtagagttag ttagcttcac tcgcctcgga
   115801 gtgggaagag ccgatgagcc gtagaaaggg ggatgcagca gaaaagattt agccaggaag
   115861 ggcagccctt actttgtgta ggagctaccc tctgactttt tccagaatcc caaaaggggg
   115921 gttgaaataa ataagctgct aatcctactt ttggaactaa agagtactac ttctgcgctc
   115981 aagacaagta agttggtcaa aaaagtgctt tcgactcgag cagctgtctt tctttcgttc
   116041 agttttccct tgatcctaac cctacgcgcg ttactgttcg gagagtaaac cataagggaa
   116101 tatagaaata ttaagggaaa ggtgtttaaa gctctttttt ctaccctggc tagtataaaa
   116161 tgtaccgttg accctagccc tcggagagga taaagagtag agttgttttg cctttgaccc
   116221 attagcatga aagtgtctgt tcccacgtaa cttcaacaag tttcattctg actcaaagac
   116281 cgaactggga atagaagaag aagcctctaa ttacccagat ccgtttcaaa ctagactcta
   116341 atagctctag ctaagcgtag ggaaagaagc ttaattacta gcgccaacaa gcgcccttaa
   116401 cgtttagtca cggagcggta atgcgagcgt agttgcttag cttggctttg gatagggatc
   116461 caggtccaat tgctgacttg cttacgaaga agggaagtca taattccaat cttgtcttga
   116521 agccgtacgt agtcagtagt aaacccataa tggattgctt gcaagattca ttctctactt
   116581 aaccagacag aaagatagac gaagatccag ggctagtgtt tattgtttat attggctggt
   116641 gccctctctt aatagaaaga tagaaagtga aacgatcggc tgttcatcct tttttttaca
   116701 ttttaaaagt aactccacaa agaaagaaga tgagaggcaa accttcatca caagtatcaa
   116761 aggggaaatg aagaggcagc tattctcgta ctgtgagata cccttcatgt ccgaaacctc
   116821 tttctaagca ctgaaccatg aaccaacgca gataattcca gtatccagta gtcggcgaac
   116881 tcgcactcaa actagatatt caaaaatatc gggattgctt tgtgacatgg taagttgaat
   116941 attccctctg aaaagtaggg taagataaat actatatagt atttagtgaa tcaaattatg
   117001 gaagaaaaag acgacttccg cgaccttgta tggataggat ctaatctact atcagatgga
   117061 actgcccccc tatttaatgg cattcaaaaa tcttctattt gctgaaagca tttcttaccg
   117121 aaccgggtca ataaccgtag cccagagagt actctccctt ctgcgttaca cctcctatga
   117181 acaaacctga gagggaaaga tctccacgta ccatagggtt gttactcagt ttcagagttg
   117241 tgctttccat gtctactcat tcatgcggtc gacctatcat gtctgagggt aaaatcccaa
   117301 gtctgactac cttggttatc cgctttcatg ctaccactga gcggactttc ctataagaag
   117361 agagatttgg ccgtggtctt cacggagtcc tagaattttc attctttaag tccttaaaaa
   117421 ggcatcttag tacttagtag cggctaggaa gccttagggg taggggtttt tgctttagaa
   117481 tatttctata accaggttca ttactggcat gggacacttc caaagtgcat ttcctttaaa
   117541 aaaagcgaag cgtatcaatc ctctctcatc tcgcagccca ttttcgtata ctccactcgc
   117601 tcctttaaag cttaacagcc cggatatctc aacacttcac attcgaatag aggatgaacg
   117661 actaatgctt gcttcaaggt cgacctctat ggtccgatac atcttctctg gaatcttcgc
   117721 atttcagcga ggtacggacc aaaatctccg gaaccactag ctagggagtt ccccattttc
   117781 acaggctccg atgaacctag gcaacggcat acgagtactc gagcagtaag agcttatagt
   117841 ggaacagctt attttgcatc aacggctgat tcaatttgct ctcccaagag ctgattctag
   117901 cacaacagct tctacaccag ccttacttat tttattgtta ttccgaattc ctactcaatg
   117961 tagtgcactc tcgccttctt cagagagctc atcaaagaat acagcttcag ctatgtgagc
   118021 ttcattgggg tctccggggg ttctggaagc tgggatttca atgtctttgt ttttccatct
   118081 cgacttcaaa cacagttgga cttttgatgg gtcctacttc gagattgaca tacccttttt
   118141 tagtggttac tgagttagag ctgaatcctg aaagcacaac acaataggtt ggggtatcaa
   118201 gtatcgatct ggtatcttgg cggctttaaa agttgacaga ggtatcaggt tgactgaaga
   118261 accgttatcc acacgtgctc tcttgacact taaagaattc acattggcct cagagcgaaa
   118321 ttaaagtgga tcaaagaaag aaagttcttg gcattgcaaa gcccatttgc aagcaactca
   118381 acatcttccg cttggcaaac ttccataggt gtaatttcat cctgaccgag aagatcttgt
   118441 ggtgcttcag aagtcgaacc cttataaata tctttgtatt tgagatctga caccatagtg
   118501 tgtgaacaag tcataacttg ggcattattc tgctggtccg ggaaaggtgg atcaaagaaa
   118561 ggtagcttgc ctgccaagcc aataggctct gggacgaagg atggaacgtg caaagtggat
   118621 cgtgcacctg tcgtcggtga tttatcgtgc tcctgacgta agaaagtgac acaggcttgg
   118681 ccagtttcaa actttattac caacgctact tccgaaaaac cctattcctc tttgttcctt
   118741 ctcacttccc cgaaacattg aaatagcgca gtaagcggac cacctacagg ggaatcctta
   118801 taccactatt aagccatgcc cgtaaaaagt agttattcat ccaacagtgg caacaacggc
   118861 aacagcagat aagagaacac cgcttattcc tccattgagc cttaccttgt gctattcctc
   118921 tttagcaatt cattttcttg ttcacagagc tgattcaaaa aggagcaatt cgtgtgacaa
   118981 cagaaggatc gagaatcgct ttctttttct tttatttagc gggccactca aaaaagaagt
   119041 gaatccagaa gttacttcgc taggctagcc ttgttagtta gttaagagtt atcccctcta
   119101 gccaggggga gcagtccaat agctgccgtt attccttcct tcaacaaaag cagaagcaga
   119161 cgggagcgag tggagctgat acagtatacg aaacgagatg agaaaaaaag gttcataatg
   119221 ccaacacccg actctcactc aaagaaagga gagtggtgaa cacaatcaat gctttgcaaa
   119281 aatccctctc cgacatagtc tcagtggatg catcttgagg gcatacttca actgtgaacc
   119341 tgattttctt tcttattctt ttttcgactt gcttgatctg aatctgatct atagttagtt
   119401 aatatctttc ccttccttat ttgattttat taccatcttc cctgattttt cttcataagt
   119461 gaccgtcaaa aacgtgtaat tgtaataaag gctgatcttc ctaggtgaga cagaatattt
   119521 tgatttatga gatgccacta taagggaaaa tgggcttgtt ttcgccgtat agggaggaca
   119581 tcttcacgga aagtggtagt gagggcgcca agggttcgct aaggttttcc actaggagag
   119641 atcgaagtat aaatactccc ttcaggtgct cgttcactcg gcttggtatc ggcattagca
   119701 tttctatctc agtaggaaac aacaagatcc gatccgcatt accgctctcc agagcgaggg
   119761 ttgaccgtat caagaatcac ccgattggca aggaagaatt caaactaggg attggagttc
   119821 cgacctaggt cttcttcctc ggagcctggg agagtatcgt gcaatctgca gaacagcttt
   119881 ttaatatcat ccaggaggtc ggcaatgagc gcttcgtact cagcttcatt ttgtttgaac
   119941 agcctttcag tagggcaaag gggaaatgta taacgccttt ctgtggtgtg acgaatacta
   120001 gaacgggtct aatctaagga gtttgacctt ccattagttc tggatgcgct gccaggaagt
   120061 ctgcaagggc ttgtcttttg atcgctgggg catataggat aaaaaaaacc attagtaaga
   120121 ctgcccatct gtctgtatcg gatcggggcc ctcttcatag tctctttttg ctttttgact
   120181 gggaatagtt gtgcaatgat tttttcattc tgtgagccct taacttgagg cacatcttct
   120241 cgataggcga gtctttcttc tctgcatcca tcatcatgcg gcaacaataa tataaggctc
   120301 caactctttc tctttcgacg gccattgaga cgaattcaac tgttcggaca aaaactctgt
   120361 ttagtccatg cccttgagcc aatccagcca gcgctcttct ctgcggatta aggagaaatg
   120421 acagctacgt ctaccatata ttgatgctgg tcgggctcct tcgatgcgac gaatcaaagg
   120481 aatagcttgg acggcattac actaagacat aggagtaacc aagcccattt aatttactac
   120541 ttactttttg gcagagcgtg acacgattta ctcactcacg aagtgaaaag tgatagggcc
   120601 ttttcgagcc ggcagacgga gctacggacg ttaggggaaa aggtctgtgt ctgtgaaaca
   120661 agcatgctta gctttcagct ttctgtaaac tggagttaga gcatggtagt tcgtaggaga
   120721 agtgggagat tgattcgttt aagtagttaa ggccattagc ctttaattcg ttgaaatcgc
   120781 tagtaatcgc ggatcagcat gtcagctttg cagctatttc ggaatggggt aataaatttt
   120841 cctaagaata agaaagagta aataagtact ttgttcgaat caacgtgtgt cacgaatgag
   120901 agattggttc tctttttgtt ttgcttgggg atcatagtcg ccatttcata aatggaaaat
   120961 ttccctatta cactcatggt caggttagcg cttatgctgc ttgacgcaac tatcactgaa
   121021 aagcgtccaa caagcaagag ttccacgcgc ttattcctaa gcattctact cactccagca
   121081 agaaggcatc cagatatcgg aaccgtgtag ctatcgatgt gttaagagtt ccactgcagg
   121141 ctcgaaacaa gtagcttcac caccaagcgc agaggccaac tcaatcgttg cttaagcatc
   121201 gacgagtctt aggtatggag tggcaggtgt tgtgcttatg cattcgtagc gatgtagtga
   121261 acaacatagc tctccctttc cgtggggtat gattctagca ttgttgcata aaacctacgg
   121321 gtgttcggat gtgagtatgg gtgttgaaag agctaaagga gcgaagcagc tgggttacgt
   121381 atctttcttt gttgttattg agcaagtagc gagtctttct tggtgttaag tgtaatgggt
   121441 atgcggtatg cagatggcgg atattagtta tggcagtccc gctaggtagc tactaggttc
   121501 tttttctcta tgccgccctg cgttgcatga agaggtgcct aaagcagggc ataagtcaat
   121561 ctaatcttct ttacgcccgg gatagttctt gtgttgcctt cccttagtag gaggtgatat
   121621 tggtcttcct atggagggtg tgcttttctt cttttttcct gtaacttccc tactgccagc
   121681 cacacccccg gtgtagtagt tcctaactat ataacccact aaaggaatag ttttctcgtt
   121741 gccatgccaa tccgccacgc taagcggcca agtaaagtca gtgtgaaggt ttcgaaggaa
   121801 ttgaatctac atagtaccag ctataccgat taaggatccg gaggtcaata ttaaacctgg
   121861 aactctaact cctttccaag gtctttacca gtctggcatt tgagtttctc ttttctttcg
   121921 tttataaggt caggcaaatc cttctttttg gaaacaggac aagtcaatcc tcatatgggc
   121981 attgaatcgg cgaaatctgg cattctggat ggttaacccg ctttcaatga agaactctag
   122041 ccgggagata gagaatgatt gccacagtgg aacctatgcc gacgcccgcc cctgccagcg
   122101 caggtatgat cgactgaaac tagcaaagca agaggaacga gcaaggagag caagagtaag
   122161 ttcagtaggg agtgaaagtt aaggcatatc ttatatggaa ttggaggaag gtaattggct
   122221 aggaaatgcc tagttctatt tcaagtaagc tgaaagaatg ggctctctct cactcctctt
   122281 ctcatgcgcg gggttatagg ctcatacata gtacgtgagc ctgtcaagta taaaagtccg
   122341 tagctcactg aagggtagat cttatctaga gctccaaggt taaagagtgt ggaagtcgag
   122401 ggtccgaagg agattgtaat ataaagtaaa ggcgcagggg ttggataaat gaacaatgaa
   122461 aagcttccat aatatcagat tctacgatct aagataagat attgtttttt cagaacaccc
   122521 ggggtcacat tacctcttct aattagaggc tgcttaaccg ccactcttct gttctgaact
   122581 gacctttcct caaagaccga ttgcgtttgc gcaataggcg agtctttcac tcgactcgat
   122641 aggacacctt accaaagaat aggggaattg gaatctctag agctaagcta ctctatagta
   122701 gaaagatagt agaaagcagc tcttgaactt gattctttat cttaaatggt tctataagaa
   122761 ggattttcct atcagcatta aacagaatgg aagtaagaag ggttgaagta aaggcttcca
   122821 tgaatttgcc tatactctcg ttatcctagc ttcggattca gttaagatgc ggtcaagaca
   122881 agagctaaaa gcttcttttc ttctttaaga aaagtagagt ttcaaggaat aggaatgttg
   122941 cattctccgg gaaagaacga aattcattct atttctatcc ggtgtgcgac caatcatttc
   123001 atcagagcag gaatcttcag ccgagagttc tttgacctaa gtttcactct ttaaaaaggt
   123061 atagttttcg ggtaagtcga agatacctag aaaagttgct ttcgctcatc tcatataagt
   123121 atataatcat tctataagag gattttgcca aagcaagcag gaaggaggga taaatgatct
   123181 atctttgctt tgggaatgct ctgctttcac atgttgattg ttgattcgta agtggctaat
   123241 ccattccgga tggagatata tattctcttt gtaccccttc cctatccagt atgtgatctc
   123301 ccccaggtaa gtaagtaagg tagcaggaat agatctacta ggccttgagc cgggtttgaa
   123361 ctcctctcct ctctcgactc tctttggtgc tcccttcaaa acaaaagtaa gaaggtaatc
   123421 ggcttagtca agagttcttg cttctagacc tgaaaagagc ttattcgtct gtggcatttg
   123481 gccattttaa aacagcttat tcatgccatc tcttgctaac aagcccttct attcttcaag
   123541 tccctatggt tgccctcttc ttggcatctt ccttcttatt gctgggtcgg ggatggacaa
   123601 aagtagtgag tacgagaaag gcctttggat agcgagaaag gggaaataaa tagtcataag
   123661 cactcagccg aatctctgtc ctgagtctaa accttccttc actcgcctct aatggcattg
   123721 atctctagcc cagagaaaag atgaaagaag agccaaggta atgcaaaggc gacaaagtca
   123781 tgaggccgat atagatctta aggcaattgg aaataaaagc cgctacttat taaaaataaa
   123841 tattcttaat ctcatctctc tattaggggt cagcagttgc tattatgcga ttgagctctt
   123901 ttacctcagt gtgctatttg gcctcctttg cccgcccaat acaactagtt ctagtaaacg
   123961 ccattgctaa ggacccgacg cggtatagaa ccaaagattc gggaatggtt aataaggcaa
   124021 aaagaagaaa aagtacacct accaaaggat tctgtaattc tagctgccta ttaaatcccc
   124081 tatccgctct tgggttcata accggtggtg gtcttatatc agtttccggt gcttgaagta
   124141 ctcgtatccg gtcaaccagt aaccggtgtg ggagtatgag aataagctgt tggtgcaggt
   124201 gcaatagaag ctctagacgc tcttggtctc ctcaacgcat ccgctgttgt tagagtgaaa
   124261 tggtgctctg ttttcaattt catgcgctgt gggacgtaga ggaagagata agtctattag
   124321 tggagtactt ttccttttgt tttcatagtc gttttccagg gatgaacgta ggtaggcaag
   124381 gaagtcaaga aggacgaagc cccaacctag ctctgcagct ccgcatggaa agtttcagta
   124441 ccctggactc ggatgccata taaaggacac gacgggcata aatatcctct tttacttcta
   124501 ttcagtctcc atctttatct gatctgatcc gaactccgga atcagtctgt cgggctctgt
   124561 agagcgttag aacgcgtctg attcatgtat ttcccttctt tcttatttca cctgagtttg
   124621 atcagtaaga agatcgctct ctgtcggaaa cgaattctct cgagtttcct ctcttccttc
   124681 tcttaccttt actcacatta gttatgtgat gggatcactc tctatgccag atgctctttg
   124741 gtgctaacca accgaccagc cgtttatgtc cttcctacca ggtcgagctg cttcgtgagg
   124801 acctgccctg ggactagctt actttactgg gattcattgc ttagcaggtt cggcttgaaa
   124861 gaaaggataa accccttggg ctaaggtatc gatttagtaa taatccatta gtttgaaagg
   124921 ctagaagaga gaattagaag tttcattagt atcggcatgt cactgaggaa agaaaccgtc
   124981 ttacttgtac ccggagaggt agcgctctta ggacaaagat gctcttagcc tttcgtactt
   125041 gccctgcact ttcttactta attaactgct tacccgctac ccttgcaaag agactgattg
   125101 ggcttattac ctgataaaag ccggtgctta ggccaaggta agaatccact ttttgccaaa
   125161 atgtatatcc tctctcggtc taggcatagg ttggaaagca gtgaatcgct atatagaatg
   125221 actgcccctt tcgctacgta aactcgaacg agagtcaaga aagaaggaga atcaggttat
   125281 ttagccaatc cagggaatgg taaaaaagag atgggtggcc tccttgcata tccagaactt
   125341 gctatgagga agactgatta tcccggtatt gccctcaaac actcatatta aagcaccaac
   125401 cgtcgcatct agaaaataat tcctaagagt tagaattcga tctgtgacct ctgtgggcat
   125461 tctagtcaga gtcaggtttg atatacgtca ggcgataagc tttttctttc ctcaggattt
   125521 atatctcgag aaaggtacca ttgtgtagca tgctcgacgt tgccccagac ataccaagaa
   125581 agaagagcta atcttgatct tgctacccag ctgcagcagg aaatggacaa tgtcctccat
   125641 tgtgaaatcc gcctatcgat ccggcattca gcctatgctg ctgtaggctt tgggtccaga
   125701 ttcaccggat atggatccgc ctactcgtgc tactagcaaa agtactatat actctaaaac
   125761 tcactataaa attggaaact aaattgactc ggccgatgaa cctacctcac caccaactgc
   125821 ataaccaact aggtcaacgg gccaagctgc aatagatgcg cctgcgatcg ggtatgtatc
   125881 tgtttcagaa acctcactaa caactaacag cagaacccac tgatgaacca actctataat
   125941 caactaaatc gaaatcaaat aaatcgggaa ggctaggcct taaggatgag ggggcgcagg
   126001 caagcgaata ggaaagtagt ctttatccgc ggaaagcata ttcctaacgt aggaggtccc
   126061 taaaaaccat tagccacctc gattacgcga catgagagac gaggctgata ttcctaaacc
   126121 acacccacag ccctccttgg gctatatcgg aatcgctaga aagaactaag acaaaacaaa
   126181 aagctagaat aaggacccca tcacttcaat gaaaggctag acgcgggctc ccttccttca
   126241 gtctctgtct gagggtgctc tattggtcct ctaaggtatt tgactcctct agctccttag
   126301 tgccacggtc agtctttctc atagggtacc cgacttgccc ccatctcttg atgggaatga
   126361 atcggatagt ctttctatca gatgccattc ggggctcttt ctctatcctt aaagtatcct
   126421 ttctttcaac agatgcggat gaattagttc gttgcaaacg tggtcggccg tagagaaact
   126481 attttgctca acaagcaagg agcttgcctc ggtccacggt aactcggtct tcacagtctc
   126541 ttccccccgt tgatcaagga ttaaaagtga aatatggaat gtgcgcggag ttgggaatgt
   126601 ttctacagtg aggcgtctaa gaaagctttg taagttgcat tctttttcaa tccttgtgaa
   126661 ccatttgttg ctaattcgca tatggattct ttaatgcata agcttggctt tatggggtct
   126721 ttctcttccg ataataatcc caatttttta ttttggagac atggccttgt agttcatttg
   126781 gtggctcaat cggatcagta tttacatctt cagtgttctc atcagtctat ttccgatagt
   126841 gtctttctta catgtgtata tgccaaaagc acgcgaggag aacgaactgg agggattttc
   126901 ttaagcctta agccattccc acacacccga ccagggcggg tgttcagtaa ctcctacccc
   126961 taatatatat aatataaagg agaagagagc ttgtgcgctg ttaaaaaagt agcaggtctc
   127021 cgccccttct attagtatgg ctgcgtatcc gcagtttgaa tccacttctc agtggtcgaa
   127081 ggcacagtct gaatcttcat ctccttgaat cgcgaattct atgatcttcg agaatcgctt
   127141 atggcaaagg acgatgccca cgcttcaggt cgatcagaaa gacaaaaagg tggagctcgt
   127201 ttgccatttt ccttctttct agtaattgtt gggcattccc ctctgatagc acgatggact
   127261 catctggtat ttagcaattc cgcctgccca atctagcaac ccacggagcg gtagacaacc
   127321 gagtaagaca acgttctcac atatataatt tcaaacattg aattctacat acagggatcg
   127381 agtatgggca tagctcctat gcctatagtt cctactatca tatgcggagg tagtagtgag
   127441 atccacgtcc cctactggaa ccagtctttt atcctgcctc ttgaactttg tatttaatga
   127501 gactttctaa gtagcagctg ggtccgggat agaagaaaaa ctgggagcga gctaccttct
   127561 tcgaacgaag tacagccttt caaatctaac caaacctaag acatatactt agaatggaac
   127621 ttccatgtct tttagagagc tactctattc atttgtactc gtctactaat gccggctaca
   127681 ttggattgac tactaccctt acctgtctgc cttgaactca agcacctttc tatccagaag
   127741 atagctggaa ctggcattgt gactacagat agatagccaa tagaaggaag tcttcccaag
   127801 ctggcgaagt gggggttcgt aatggcgttt caacaagtcg gttaccacgc actctctttc
   127861 tttttggaaa gagagcagtc cagtgcgatc cttaagaaac gtattttctc ctatattttg
   127921 ctgctcatta ttcaaatact tgttgggtta ttcaactata aagattttta tttggttgag
   127981 ccctggaagc tagccgcgct gttgtcgggg gcctgtatca tctttctaag cttagcgaag
   128041 cgcgcgacgc gggcctttct acttgccttc gtattctatt tattttcttt taagcctatt
   128101 tttaggcgta atgtcatccc ctggtgacaa agcgaccata tggggaatcc cccacgggat
   128161 tgtaatcttc gggtttcttc atgtatggcc tttctttggc ctgttgtttt tcaacgatag
   128221 cctccccaga agaaagcaac ccttagttcc cttgtttttc ggcggggtgt ttttcttgct
   128281 aggctatttt cccgagcttg actggctgga aaagtggatc gaagggatag accttcttct
   128341 gttggtcttg ggtctttatt ctttcataga agaaggggaa gagccgaatc aaagacaccc
   128401 cagacgggac taattgaact cagtctgact ttctttttcc catgctttta gtttcacagt
   128461 ttatttggtg ttcttttttg tacctctctc gattgataga aagacacgtt cgggagctgg
   128521 gagggcctat cgtgataggg gactctcttt tcacggtagg cgaaggtaaa gcgggatcag
   128581 cggcgggctt accttccccc ttcggggggt ttacagataa gatcgtaaaa tttcttgttt
   128641 tcttactcta tccggctatt gaacctggtt tccctctgca tatggtaata gagagttaga
   128701 cagcttagag agctcctcaa agggctagtt ctcactcagt cttcccccct tgcaccaggc
   128761 tctccatcta gtctatcagt aagcgttggc taagcgaaat ctctttgtct tttcagtctt
   128821 cgattggtcc agtaaagaag gaagatagga aggcatctgt gtatctagcc cttaggtaca
   128881 cattacaggt tcaaatcctc tatctttcaa aggcattcat catccaaact tgagtgcaca
   128941 atgcggcttg tcgtgcgaac ttgtgatgca acgataaaga aggtagagag acagtcgatt
   129001 aagcggtcac tgcgatggtc acaagctctc actagaagga tcggaacaca caacagtagc
   129061 ccaggcttag gttagggcgc atgatctcat tgcagggctt gaccactcat gctcatctcg
   129121 ataagaagac tagacttcgt tcgctagggc agctgatagc tagcttaggc ttctcggcca
   129181 gtttcccctg tattgatcca ttgtgttagc cggcgaaagt gggcatgctt tcatcgcttc
   129241 cgtgctccta gttttccatt gcattgagga acgtgatgtc ctacggtcaa gtcaaacgga
   129301 atctttgtta ggtcacataa gtgtttgtaa atgaagaaag gattttagat tgttgacaga
   129361 agaaccctaa ggccagagtg agaagagtta tgacccgata gctctatgcc tacggttctt
   129421 tgttaggggt tcatataaca tctaaagcta aagagttttt tgggtcccct atacttatcc
   129481 ttctaaggct tcatcccggg agaagggagt taaggtaaca aggatcgttg agtaatccta
   129541 cctcaggtat tttcaaatcg agattcttgt attgctaacc ctacggaacc taatgtagct
   129601 catgtagcta tgaggctaag agttccttcg gggagtaagg atcagaaagt gactcattcg
   129661 tcttagggag ttagcttcct gtagctggga ttgcgttgca agagttccta cggcttcgtc
   129721 taactatact ttggcttcgt ctacgtctaa ccaacagctt tgcctttcga ctttgatccg
   129781 cctatgaacc ttggttcacg ctctacctat cttattcttt aaagccctct ttcttctgtc
   129841 cgaattgatt agtttgaaag ctatccggaa atgcagttgt tgtaatagct ttacttctcg
   129901 ctgggagttc tgttccatcc cgtaaaccag cagagtatgg attgaatgga ataggttttt
   129961 taataaggcg gtaagaggtt aagttgggga agttctcgat ccggccatgc gaatatcaaa
   130021 taatccattt tccgcctaag attcgaaaga ttctggtcgt gggctgccgc gatcatgatg
   130081 aaatgggcct tttgaaagga tttcgggttt tagcttacgg cttatctttc cttcatctag
   130141 ttcaactaag agatctgatt ccgctaactg cagcccttct tccttcaaca tctgcttcaa
   130201 agagctaaga ccgggtctca ctgaacttga gcaagaactg cttcggatca aagccctttc
   130261 gacaacagct aaatcgcgat gccacttggc ttgaggtcgt tccctaaaga aaagaatgtc
   130321 tttccctgga gccaggtaag ttaagtaagg acgttgccgg gtgatttcac tcaaaacgaa
   130381 aagacgagtt agtttgtagt tcgatgatcg gtaaccgttc tatcgcccta tgaagcccta
   130441 cctaggactt cttcgggctt gttgatagga gttagctctt tattacctcg ggtatgcctc
   130501 gatgggactc ggctctatcg ctacgggccg gaagccctcc cctgtaaaca ccctacgctg
   130561 gcttctcccc ttactgctac gtactatcag ggtgttcatt cataactcag cacagtttca
   130621 tccatcccat ttttccatct atccagcact cggagataca ttaatataat aggctacgcc
   130681 ggtaacaaag tcaaaggcaa tagagcgggt caaatcaagt tcttttatga agaagtgtag
   130741 cgaccctcgc ggttgaagga gttaggtttt tcctttgttt ctgggagaag gtcagggtga
   130801 gtgcaacgaa caagctggaa gagctattcc agttgaagct aaaggaaaga gcttatagca
   130861 tcgttagcgt tagaaagaaa cttctctcta tatctcaaat cgatccagat ggcaaatcag
   130921 tcgcgaggta gtttgaaatt gcaatagatt cataactgaa gcgtgggaaa aagccttatc
   130981 ttaaagagtt tactttcaac tggatgaatt caatcctaga tccaaacacg ggtcacttcc
   131041 agtgctacag aagcaggaca ggaagtttat tctggaaagg tagagtggga tcccgtagcc
   131101 atcctttttt tattgctatt tcttccagac tgatctggta gggcatttgg cctataactc
   131161 gacttagata tttataatta atatcatact atctatcctg gaacttattc aacagctcga
   131221 agtggaatat tcaatactta cttagggggc tttcaagtcg cttactcatt cacttctttt
   131281 cctgcattca cctcaactcc cataccttat ctacactctc tcctagcagc cttgccttaa
   131341 ccgactgtgc gggttggttg gcatacctat cccttgctgt ctttcctctt tcttacttcc
   131401 gagtttactt ataatatcct tccactgcgg aaggaccact tctctccggc tccggttaga
   131461 aaaagctttt cctttactcc cctctccttt cagtctttta tcgcttactt gaaaaggcta
   131521 aagccctaaa accgtctgta actgtaaaag cttctttcta agtacggtat cgcggcttaa
   131581 aagtcctata ttagattagc gtggcctttc ctaaacctaa aagaattaca gaaagaagag
   131641 gaggtcgtaa ctagatagag ggaacgagtg gaatgaaatg cagcgaagcc atacgaagta
   131701 acgagttacc aaaaagcgag taagaagagg ggaaatagaa ggttggtttt gggcaatgaa
   131761 gcgggtcaga ctctactctt cccttaacgg cggacctttc ttggtctcgt ggcttggaat
   131821 tccttcgctt gggactcact agcacagtta gaacgaaatt aggactactc tcacgactat
   131881 ggacagttct ccttcccttt tatcacaacc agggcactcc gaataacctt taaaacttca
   131941 ccttcacccg aactttatct gatattaatt accgtgggaa gaaagaagac tcaaatgtat
   132001 atatatacga cttccttagt tctggaacat gccgtacctc caaggttcta acaaccccat
   132061 catacatcaa cattctaact gtacccagga aagctcaatc ccatctcgtg ccctgggaag
   132121 aagtctctta gcaatcaaat aagggacaaa gtagctcgac ttaacaggag aggagggaag
   132181 acgcttagtg tgaaaggcta agggaagatt actttttttt attctaaaag gcagtccatg
   132241 ccaatttaca cagctatcac agcggggtag gtgacgacga ttgatgcctt gcaatctgga
   132301 cattgggcct tcttcaaaca ggccttaaaa catcttggtc tatggggtag aatggagaaa
   132361 gcaaaagctg gtgtagcacc ggttccggct actctttcta gatgttcttt cctagatctc
   132421 tcgttctgat gggctttgaa gaaaaagcta tttcaaaaaa cgattctatt tcttactctg
   132481 ctctgtaagg agtatccgta agcattgaag ggctgcttca gcggagtcaa gacaagagac
   132541 tcattcatag aggaacaaag tagtgagacc aaacgagcga ctaagcgagt acctagaaag
   132601 ggagaggaag cctagtccat ttcttttgtc ctagaatcag ggggcatgat ttggaatcta
   132661 aaggtgttga cgaagaaagt aggcttttcg ttactgtttt tccacaaacg tcgccaatga
   132721 aacggcctcg gcaaacgtgt ctgagtgtgg gtccgactct agatttatgg tcaaaaacac
   132781 cacgcggctc ttctaccgag gagaaagcaa ctagacctcc acaggtcact cactggatta
   132841 gagggagact gcactgttag cgcggcgtca ctggcgtatg agttgctaac ggtagcgtta
   132901 aaatgggggt tcaaagcatg actgatggaa aatgtttcta gcgttctgac gaggtagtcg
   132961 ctctacaggc tatgcattat gagttgcgtg ataaaaggga agagcggcac ttagcgggag
   133021 tagctaatcg gtaggagtcg ttccctaagg cttcagtccg tctgtctcca taaatacttc
   133081 gtccccctac gtagaaggaa tcggctcgtc ctcgcgcaaa gggcgtgtct tcgtgatgtc
   133141 ctctagtgaa agcgttctaa ctggctccta ttcaatagtt tcaacgtgcg taaaaagaca
   133201 ttagggtcga tgtaattgac cttctcttct ttctgcgcaa gcctcttact tttgaagcca
   133261 ttgaatattt acgtgggtgg taaccatctc ctgaaagaaa gtgctttgat gatctgatca
   133321 agtcagcaga aaagaaatac gctgtacgag agcgggttca gataaaaaag aatatcttaa
   133381 ggtcgctagg gcaagggcta aagcgtattc cgattagaca gttatcttaa agtcatatgg
   133441 ggatagaaag aaagctttgg gtagccggct atagggtaac cggcggacgg gctagagaga
   133501 attcctatat atcttggatg ggctcactct ctcttttttc taagccctta tattaggagt
   133561 tcagcccaag ctagagtttg agactagcct tacctaagta gaggtatgcc cttggcgcaa
   133621 gacagcgatc aggccaagtt tgaaagagca ttccttttaa aagcaagcct accctcgggt
   133681 aaagagttga aagtgagccg aggaccaaaa gaggtaatct ttctctataa tatataaaag
   133741 gatctagttt agaaagaaga atctggttct tccctcccaa atccgtaatc tcatatgttt
   133801 ccccaagtta ttgttcacta gggagtatcc atatcagtag tcccttttta tcgagccgca
   133861 gtagtatagt atgatggcat agctgcggga gcgatcctaa aagcgagcct tgttaatctc
   133921 ctcctataga gccaatggaa gttggagttt atttcgatgt gaccaggcga tttcgatgca
   133981 ttgtaagact tctcgtttcg ctcaagcgat ttccctggca ggtaaaaaag aaggaaaaag
   134041 ccttgtatat acatatattt atttacatat acaaatgagt atatgagcgg agcgagagcg
   134101 actagaagca agattccatc agctatttac atacggtttt ttccaagaag caagggtgag
   134161 gctgctgcaa gagtgtctgg gggtagagac gtaattctgc tcaaatcgcc agtagagtca
   134221 gttatttcag gaaaagaaag aagactcctc ttcccctttc tgaaaaaacg tgtccttgcg
   134281 cttaccactt cttcaaactt gccatcgagt gtcgatcgct ccttttacct ggaaattgaa
   134341 agaaattttt gtaccttacc cacatcatct gagatgaagt aatttcctac ttaagattca
   134401 gatgcctatg ttgctgctga tgtggagaaa ttggtaccag cctactcgtg atcttccttg
   134461 cctgaaagct tagcttctct atgattacgg actggccgac ttctactcaa aaagcgactg
   134521 tctctgtgga atagagatga ttgaaggaga tatcgggtac gataggcaag caacaaaaaa
   134581 gaggaaaaat ggctagattc actcgtctag cccgagaaag gggatgataa gccagccgac
   134641 cacccccaaa acgattgctg agatatttta gtttacccgt agaaacctcc caatccatga
   134701 aacaacaatt ctgccaacaa cttccttttc gccctgcggg caagtcaagc gtgtagctat
   134761 agtcgtgaat ggaaagttcg gtccaaaagc cgaccccttc acggaaatcc tctttgggac
   134821 ccttccgcgc tgaatgaacc ctaagtgctt ccctctcttg ggattctatt ccgaattttc
   134881 atcatttgta tgattgtgca ccaaaacaca ctacgagctc actctaggaa agaaagaggt
   134941 caatcgtccc tctcgtgcaa agacagtctt tattcattcg cactgcgcct gcacgaatga
   135001 ataaagagag attctctata aaaataagga gcgcgccgct gttcaataaa agcccgaatc
   135061 caaagagaag agattctata attatctaag tgatagctac cacgctaaaa taaccttcct
   135121 tcagtcctag aactagaact agaagacgac gaaccactat cacaatcctc taatgaaaga
   135181 tcataaaatt ccttacatag agcaaacatc tgcaagttct caagttcttt taaaaaagag
   135241 tcaaaaaatg agcgatccat aacaagttgt ttatttattg taatacgagt aataagtagg
   135301 atttaactga tatgttgaag ggaaaaaggt ttaagagacc tgtgcttaaa tcatctcttg
   135361 aaatcttaaa tctcataaaa tcgaactcct agctcagtgg tctgtgcaaa atagaactaa
   135421 tttaaagaag gaaacaaggg atggatcggc aacaacttaa gatgtgcccc ctctttcgtc
   135481 taagaaattt ttaatataac tactatcgaa aatgaaaggt atttttccac ttatccaaat
   135541 gctttcttgt tgtcttgaat ttatatagaa cggctttata tcaggtatag ttggtagaat
   135601 gaagtgggat gaagccttag tggatatagc aagtgtgccg gggatgcggc tcgagcgtag
   135661 taggtctggg cgtttagcat gaaacagcct tatctggtag cgttctaaac tcgaactcct
   135721 tctggtcgaa gattttccat agtagtccaa aacggaccaa agacggcctc gtcaccctcc
   135781 agttgcgcag gataattttc tcaatcctgg atggttacca cgggtgacat taaccgtgtg
   135841 aaagaccaat gaactgaacg aagccgctga ctcatccaat tgcgtagcgt aggacagtcc
   135901 actcaagaaa gtcaccgcta ttccgctttc ttttctctat gtgggtggtg tcttcactcc
   135961 ccgtagctgt cttagtagtc cccggtaaga ggagttgcag gctcggggtt agtggtaatg
   136021 gcatacatat agatatatat cgatgaaggg cataaagcac agggctaagg agatcgagct
   136081 aaagcgagag ggacgagacc gataagacag gaagggagtt tcctactgtt tgaataacta
   136141 gggaaaggga gagattcgaa atggctggaa agagattata aagcgagaag gaaagacatt
   136201 gggttaataa cagacaggga agccaagctg caatagcaat ccaggaagag cgcaccttat
   136261 tatcctttaa tagaagaaaa actctaaagg gcatagcttc taatagaaga tagccatagc
   136321 ccatgtattt cagttgccag atcacactaa taaagtacac aagcatgtgg cagacagttg
   136381 aactagtaag acttggaagc cttacgactg catgaagtga ggaatttctg attgcccagt
   136441 gagagtcata tgaaaagagc aaaaagccgg gattatttga cttaaacaat aaagaaactt
   136501 taatttcacg attcgccgat gtcttatttg atattttctc gggaaatcga ctaacagatg
   136561 cagtcttggc tcagtcaatc aatcactact ataaaatcca ggataccata aagaaatgtc
   136621 acgaaagccg agagccatca cgcccaaacc agcaacccct tcttttctta tttatgctgc
   136681 ttgcaactcc gaggtttctg attgacttaa ctttttccag gaatagccag tcccaggaaa
   136741 ccaagccctc ccgaaccgca taaaaggaaa taaccagttc cagataaaga atcttgaata
   136801 gaaggaagtg gaagagcgga gattctttcg gtaaaccaat gcatgagccg aggctcccat
   136861 gtcccgccga ccccccgata aaggcagctc atagggagtc agaagcaagc agagtcaaag
   136921 gcaggtcaaa ctcacataag cagaggggtt catgaaaagc gagaagccgt gctgcggggg
   136981 actgacccac tatgaataga tcttacttac gggtaagaaa aggaacatct attagtccgt
   137041 atcgtgggtc tacttgtcac aaaaggcgaa cacccccatt ccaaaacatt cacataggtc
   137101 ctcaggcaga catcgaaaag agtctattta cctttacaat attccggaat gtatcatggc
   137161 tctatctatt cattaaaaaa agagttgtgc atctctccgg ggctggggga acaaataggc
   137221 gtggggaaga gggagagggg gggctacgag ccctctcccc ctgtggttcc cggaccgccc
   137281 atcccttcgc ccggccaggt aagatcagat ttctcgaacg aagtgaagtg ataggaagag
   137341 aatactgctg gcgggagatc tctattcacc cccttgtata gtaaggggaa aacaaaagtg
   137401 cactcctgcg caccagctga agaaaggatc gatgtaattg agctagacgt taaggagagg
   137461 agagaaaagg aagcttacct tattattaga gaaagggtaa agaaaggacg ttaagcacct
   137521 atcttatact aatacgaaga aagaggcagg ccaaaaccta ctcttaacaa attgctaaat
   137581 agaagtagta aatgaaatta tccatccgcc cgccagcagc agagggggtt cgattcccgt
   137641 tatacgcgat gtggcgaaaa agactgattc atcgagatat gccatgcgat ttaaaacttg
   137701 tcgtctactt tcaggaaatg tttggaacag agaacttaca ataatacaac gccgcattct
   137761 ccgaagattg agaaacaaga agagatctat taagagaaag atttattcga gaaaaaatct
   137821 taacagttac atccaatcac aaactacacg caagttgtcc ctaaatcatg gagatttacc
   137881 catcacagag atgcacagag gaacagaacg aacttcatat atcccttttc tactcaatcc
   137941 agaaacaaga ttggacgttc ttccggctcg tcttcatttt agtgaaacta ttcctcaagc
   138001 aaggcagccg ataagtcatc gaagggtttg tgtgaataat ggaatggtaa gcattactca
   138061 ttttaaagtt tcccacggtg atataatatc ttttcaagaa aatgatgcgc gcggtgaaga
   138121 aataattcga tctttctata ttgaaatatc aatttcaaaa atcataggca aattcctgga
   138181 tcacccgata agaatgtgga gaagaaccaa aacagaatgg ttctgtctac tactcaaaac
   138241 taagagggga tgccgcctac tactaaaatc ccgggttttg caacagttgc gttcttctat
   138301 gcaaaaagaa gacttagaaa aaacaaagaa gtttggatcc gaaaaagtat gcttaggtag
   138361 ttctttcgcg gagcacaaca gaatgaagag gaatttgtat catttcaaat ccctcttctt
   138421 atcgaagaga aggaacgaga aaaaccgaag tattcctact cgaacaaaaa gtcctatagt
   138481 ttacaactct tctttatata gtaattcgac ctattgctct gcatcccccc atcagtttac
   138541 tatgaagaga aaaataaaaa ggatcgaact acccactcat tattcggagg tgaatcatag
   138601 aacactaaaa gctgtggtat tttatggacc taacatagat cacatccctc acgacataag
   138661 attgaaagat ccaaaccttc ttcttcggag cggaaacgga cgtggccaaa acatataaag
   138721 atcggcgtag tccctcacag ggacaaggac atatctatcc ggatagagga tagtctaaat
   138781 tgattcatag atagatctct ctccatatag ataggtatct ccgtggatag agaaaaagat
   138841 agggatccat ctagatcttg attcactatt tccatttttt tctttattag aatggattgc
   138901 cttttttgac aaaaagtttt caatctgcaa ggattttttt atttcaatta ttacttcctg
   138961 ggtcggagcg cagacgagcg agcagagccc aggaaagagg aaagcccgtc atagagcagt
   139021 cgactagaag tagaagactg ctggcctaag agaaggcggc ctctctcggc tcgggcccaa
   139081 tttatcttct ttttttttat gttcttgtat actatacgta taatcacctt tctggggaag
   139141 ggagaacttt tacggagtgt agacagatct aggctatcaa cgatctttaa ctctttcaag
   139201 gaaagttgca ctagaaaagc aaatagagag cctttatgta tttaaataca taaactacca
   139261 caacggagta actacttttt tctttcttag tctctacggt taccgaagag gaaggggagc
   139321 tctcactgct ttgtctgggc ttccctcttc ggctaagcag gatctactca cattaccagg
   139381 tccgggtaat ccccaacata tggttcgtcg gctctgagtt acgcttcctt gaaagctggg
   139441 acttccgctt tgcctaattc attaataagt gttctgggag gggaaaacat agtaatgagg
   139501 tgaggaatat gagtccctct gaaagaaggg tgctaaactg atagtttcag gctttcccac
   139561 aagctgctta gttcttgctg ctgctgctaa tattttggca gttaggtata tatcccccag
   139621 acagaccata aaccggattt tgcatcccta atcaccattt tcaatggaaa gtcatgcctt
   139681 ttggtctgaa aacagcccct tccttattcc agaaagccat gatcaagatc ttccaaccta
   139741 ttctccatac ttccctgata tacattgatg atattcttct atttagctct tcattataag
   139801 aatatcttca attgctttac aagtttgcag agattgtaaa aggttatgct ttctgagaaa
   139861 aaaatatgct gttgggacca tttcatttct gggaatgcaa ttatcggaag gaagttctag
   139921 tcctggcaat catattgcag aagaacttct caaattccct gaccaggact tatctgttaa
   139981 gcaaatccaa cagtttcttg gaatagttaa ctgtctccga gaatttgtcc caaatattgc
   140041 ccaagatatc catcctctca gcaagatgct caaaaagaat cctcctccat ggtcatcttc
   140101 ccagactaca gcagttcaga atcagaagaa aaaactccag aatctgccct cgttacatat
   140161 tccatccaca ggaaaacgag ttttgcagac agatgctagt gataaatact ggagtgctgt
   140221 tctgttcgaa gaactcaaca acaccagaca tctttgtgct tatgccagtg gaaggtttaa
   140281 agatgaagaa attcattatc attatcattc cacgttcaag gtcagtaaaa aatggcatca
   140341 agaagttcca cttttatctt attggtcatc atttgatggt ggaaacagat atgagttctt
   140401 ttcctaaaat gctccagttc aaacagaaga tggttcccca actacagtag cttagatggt
   140461 cacaacggtt ttctcaatac tctttggatg ttaagcatat caaaggaaaa gataatgtgg
   140521 ttgcagactt tctgtccagg acctccccct cagttcaagg tatcaacatg gttctatctg
   140581 attcttctta tccatcgccc agagactctc ctgaaggtaa tccaaggtac ccaccggagt
   140641 tcctttctct cccagaaccc tgcaactatt ctcaacagat ctatgaagaa aagattttca
   140701 gggcttatgg tggatcaatt cttagtcctt tcggtgttca tgcagaatat ccttttgcac
   140761 agataaacct tctaaaccat aaggattttc ctatagatct tttatggttc ttcttctatc
   140821 tgtgccagca atattatatc atggtggaaa tttctagaga tgaatttcac aagcctttga
   140881 gccctcatct tatcacattc ctcacttggt ttaggccgat gaattgttgg tctaatattt
   140941 tatctcgaca tgaatttgcc attttcatgc tctatcgtcc tgttcatgtt taccaagtga
   141001 gggctctgta ttactctcta cagagatttt ccagttacaa tccttgatct tgaagaagcc
   141061 tatgtggaag cgcaaaggta tattttccag gagaatagaa ttcttcctcc tgaaatatgg
   141121 cccaactccc acacttatac ttcatggaat catctctcag cccatccaag gtagaaggtt
   141181 attcaagaag caagagatga ttatttcact atgctccagg attcataaga tccaaatgag
   141241 attgatctcg tgacacttca tttttgaact cctagctcat ctcagaagaa tacaaaatct
   141301 gccagctcat ctaaggagta tccaaagcct tatactatat aaaagagaat cttcaaacgc
   141361 tttaatacaa gattttgatg tattgggttg gtggagagct ttctttgggg aaaggcgtat
   141421 tagtagcatg ccgtgggaag gctacaatta tgaagatgca gtactcatta gtgaacgttt
   141481 ggtatatgaa gatatttata cttcttttca catacggaaa tatgaaattc agatccatgt
   141541 cacaaaccaa ggtcccgaaa aggttactag ggaaataccc catttagaag accacttact
   141601 ccgcaattta gacaaaaacg gaattgtgat gctgggatct tgggtagaaa cgggtgatat
   141661 cttagtaggt aaattaacgc cccaggtggt aaaagagtcg tcgtatgccc cggaagatag
   141721 attgttacga gctatccttg gcattcaggt atctacttca aaagaaacgt gtataaaact
   141781 acctataggc ggtaggggtc gggttattga tgtgagatgg atccataaga aggggggttc
   141841 cagttataat ccagaaacga ttcgtgtata tatttcacag aaacgtgaaa tgaaagtcgg
   141901 cgataaagta gctggaagac acggaaataa gggtattatt tcaataattt tgcctagaca
   141961 agatatgcct tatttggaag atggaagacc tgttgatatg gtctttaacc cgctaggagt
   142021 accttcaagg atgaatgtag gacagatatt tgaatgttca cttgggttag ccggaagcct
   142081 gctaggcagg cattatcgaa tagcgccatt tgatgagaga tatgaacaag aagcttcgag
   142141 aaaactggtg ttttctgaat tatatcaagc tagtaagcaa accgagaatc cgtgggtatt
   142201 tgaagccgaa tatccgggaa aaaacagaat atttgatgga ccttttgaac aacccgttct
   142261 aatagggcag ccttatatct taaaatgaat tcatcaagtt gatgataaaa tccatggccg
   142321 ttcaagtgga cattatgccc tttttacaca acaacctctt agaggaaggg aaaacccctt
   142381 cgctttctct ccctcctatt caactctaac tgaaactttg actggctcac agaaaagcaa
   142441 ccataaaggg acgccgttgg cttactcgct ttcttatcaa ttgtatgcct ttgataggat
   142501 attttttgat gacggatgag tcgttcaata gatattggta aactttctct tctatactcg
   142561 ttgactcttt aaagtatggt ttgcgagctg cccgggaaga gatgcctata aatcggtacc
   142621 cttgagtcga atgagctgct tcataaccat tttctttcaa ggaagaaccg ggaatgctta
   142681 aaggcagtcc tttctttgac agggagtccc ctcttgagtt cggggtacgc aatgaggtcg
   142741 ggcttttagt tgagctcggg atcgactggt tttcactact ctttctagaa tattgtataa
   142801 atcaaaagta caacatacac tactcttctt cagacttagg gagattcgcg attcaacaat
   142861 ctgtggcgtt tgaagaggat ttcgtagaga cagtggttgg ttgggataag ataaggtgga
   142921 aaagctctat atgttcaatc tttcctggtc tgttggtact attccacact atcgtctgat
   142981 tcaaaaactg gaatccttca taggcgatga gtataagcct tataccgagc cggggttgat
   143041 gaaagatcac aggatagata gataccctat gtatggtctc tactgccaac tcgttgaact
   143101 ccagtttccc gtagcaacta cagctagctg actcgctcac tggctcgtat gactagctcg
   143161 cttactttaa ctcaacagcc tagctctaac aagccaactc cgttcctagt ttcgctaccc
   143221 tgctttagcc tcccccccta taacgagcaa gtcagtatac tagctgagct agccgcattc
   143281 ctagctacta cttagtagcc ttattgaatt taacttacag ctatctaaga cattcagggg
   143341 ctgtctaact gcgcttctat taatctgtta tggatgtcga aaagccttgt attgggcacg
   143401 aacgataata agaagacttt ctcttctctc agttcctctc tcgttctagg tactcgctta
   143461 gtcgctcgtt tggtctcacg tcttctataa ccttaattct cttggcagca tggactgcgg
   143521 ctaaggcatc catcgatagt ctctgctaag acgatcctcc tttccttggg ttgtgtccat
   143581 ctctcaattg gttaatcaca tgtactaaga ggatctcgtg aatcccaatt gcgagcagca
   143641 gcccaactca tgttctcatg aactgccacg cggcggagac tgtagagcaa tcccatcgct
   143701 gaaaggtagc aggtgcatta cacaatccaa atggcatcct cttaaaggca aatgtaccgt
   143761 aaggacaagt gaaggttgtc ttctcttgat cctcaggcgt gatagcaatc tgattgtaac
   143821 ctgaataacc atcaagaaag caataataca tgtagcctgc taacctgtct aaaacctgat
   143881 caatgaaagg cagtgggaaa tgatccttcc tcgtgaactt gttcaatttc ctgtaatcaa
   143941 tgcatactct acatgcatta attactcttg tggcaatcaa ctcatcactt taattttata
   144001 ccacggtcat gcctcccttc tttggtaact aatttgcagg agagaaaggg cgatctcggg
   144061 aaagggcaag ttgtttccga aattcgtgaa gcagtagaaa aagatttcta cgtccggaca
   144121 ggagttcgaa ttaattaagc aattagagaa ggagatcgac actaagaacg cttcctcccc
   144181 agcgacaaat agtgcattta attctattaa agaccacgaa ggcagaatac aagacggaaa
   144241 aggaggaaag accgatgaat gaaataacct tagagtcagg aagaagggaa tacaaaatgg
   144301 gtaaaaggga ccccccgggt agaggaaaga gctttctttt tgattgttat cccttttgtc
   144361 acacatattt gcgatttaac cttcaacagg aaggtacctc ccatagcaat atcctcattt
   144421 ctacgatgtg ggtctgtggg cttctttcgc tcgagttcgc ttgggttgac tattgagcaa
   144481 aatcacgatc cttttcgtca atgcggtcga acgtccatgt agttgtgtct tggtacttta
   144541 tgagacattc tttttttttt atatgtatat gaaaagaaat gcctttcctt gctaatgatt
   144601 ggcacgctgg cctttttaag aatattttca ggggcgagcc gagcagtaat agcgaagata
   144661 gaactcgtgt cgcaacgcaa gtagtttatc cagcagcatc ctatatagtc cccggtccag
   144721 cagcaggaat aacagctaca agtccgaaag ccaggaagcc aggtatccca agggttgtcc
   144781 tgtgacaaag tcaacactac tactcctctt gactaatgga ggaagtagat agaagacgct
   144841 atcaccaaga cacaaaccca caagggattc ggccctagaa taaccaaaca ttaatccaag
   144901 catatgtaat tgaaatgacc gaagccatct atcggttgct gactttaaat cgaaacaata
   144961 agactcctta aaaccgacta aacggtataa aggtcttaat tggtcgaatg tgccatcagt
   145021 agggagacgg agcaggtcta gtagccgggg ctggaggatt tttagttacc tagctccaga
   145081 actagttgtg aactttagca ggtactagta gaactagaac gctgtaaact cagactgtca
   145141 ctctcactgg cactggctgg gacgggcttt ggctcctttt ctttgcttgc ttggtaccct
   145201 ttttcttgcc gctggattga tagcgcactg aaccataccg tagtatgaag gatgcactct
   145261 taactgccgc tttcgtggtt ataagcttct gggcacgatt gagaaacccg tctgaaagca
   145321 ctatcctctt cgtgaaggcg aatgcctacg tcccgtttac gaccctcgct ggggtctagt
   145381 gcattcctcc agcttcttcg aagccttatg gtgaagcacg agtctaactc gctggaccgt
   145441 agaaggagca atccctacga aaaatcaccg agctccgctt ggaccagctt ggggactgat
   145501 tggttcccct taggtggatt ggtccctgca acgctatctg tctacttggc tctggttgta
   145561 ggcctttcgc ctttgggcta tcttctttct cctcgttctt gggacttgca aaaggcattt
   145621 aggccatccc aaggtaaaat atcatcttag tcagatcata ggatatccca cgagaagatg
   145681 ttctcgaata ggcaggcttt gaggcaacta ttgaatccgc cttccccgct tgagagggaa
   145741 ggacggctgc tctgtgaaca accctagttg aacgacgggg agaagagggt agaggtcagg
   145801 tgccttacca aaatctatct cttcaccgca tgccattccc ctgccctata ccactgatat
   145861 tcagttctat cgatggcacc gcttcctctt tctctagctc ctcaggtggg gacgcgggtc
   145921 ccttccttca gtctctgttc tcgggtcagt tcccgtgcct gcttagctct ctttccttcc
   145981 cagggcgtaa ttacttacct cagttcccct tgcttttcgg tatacgaatt gttaccgtac
   146041 cgtagcttat cctgcccaat agcttcctcc tttatcggca agcgacgctc cctcccgtag
   146101 cccttataac tcgcctttac cggcccgaac taagactctt attgattccg actgcttttc
   146161 ttttagaggt aaatcccctt tgagatggtt aactaagtag aaaaggcaag cggtgcaccc
   146221 ttcgctaatg atttcacttc tgctttaggg aatcgatcta gctgattatc tcttacttga
   146281 cggataaaag tatatatact tttgggaaag gggtatgctc attgaacttt ttcattttat
   146341 atagctgtaa aaagtcataa aagaagtcgt catgaaatgg aaagtcataa ttactactat
   146401 agtaagagac tgaccgtctt ctttctttac taacaagctg tagtaacaag agtcacaaga
   146461 cttgttcaaa gaaaaaccat gtccagcgtg gagataaaga tttgaatctc gtgcaatcaa
   146521 agcatgttca tcatagcaca aaccttcttc taaagaaaga gagggaaggc catgaaagtc
   146581 ttgcatctca catcacgtgg aaagaaagga tgctgacaaa gcttgctgca aaggaggctg
   146641 ctgcgaaggg tgaaaagtga gcagcggctg aagtaccttt ctttttagaa cgtaactgat
   146701 ttcatttcat caccttgaac tctgaaagca ttataatgac gtagatagac gagaaagaaa
   146761 gggaatccac catccatggt aaatgctttc gtatagaaag gagtgatcgc cccactttaa
   146821 ggaaggttta gtccttctac ttttccattt ttcattcttt tctttgtgtt cagtgcccct
   146881 ctccggaggt agactgcatt ggatgtaaag agtagaggga tggagcggat agaagaactg
   146941 gcctaactct cctaactgca actgttatcg ctggttgaac cggctaagcc gcctccgcta
   147001 tataagctta attagctcgt ctcgtctggt gtagacggat cgagaatcag gtatcgatgg
   147061 atgggaatgc cgcccagaag gaagaaaggg caaggaatgc aactagagta gtggatccga
   147121 ggaaggcgac ttagtcatga tgaagctcct accccaacag tacaaaacac taaaaacggt
   147181 tcacaaagga ttggtgcgac gatacgaggg accgttcaag gtcatcggcc gtgtgggccg
   147241 agttgcttat cgattggatt tgcccccgaa gcttaagatc cacccggtcg tccatgtaag
   147301 tctcttaaaa ccgtactatg ccgacaagga cgacccaagt cgtggggaat caaaacgagc
   147361 accaactgcc gtggtgacat cgtttgacaa ggacgtggaa cgaatactgg ccaagcgggt
   147421 aatacggaag agaggagtac cgaactacaa cgagtacttg gtcaagtgga agggtgtccc
   147481 cgatatcgag actacttggg aacgagaggc agacttatgg caattcaagg accgcatcga
   147541 agagttcgag cggaacacgg gcgttgagga caacgccgaa ttaggtgggg gagaaagaag
   147601 ccgaacctct aatagacctg ggattgattc cccttagatg cattggttgc tgcgcagcta
   147661 ggtaccgacc cagaaatatc atattaaaaa gaaaaagaaa agcgtcttgc ttgatcattg
   147721 aattgagtac ggtgcgcggt aagactgaac caccattgat ctctctccga ttcataacta
   147781 gaaagatgta gctgataaac aagagatata tagaaagtgt tcagtgcact agctcaacct
   147841 ctctttactt gctccttttt tcactctagt tatcgctaca agtatggagc tctagtactc
   147901 gtttaactcg ctccattttt atactcgttt cagatattac acgcgctctt tactctagct
   147961 ctccttgctc gttcctctct ttcttatttt aaaaaagtaa gcagaggaag tgaaggttgg
   148021 aaaataacat attacataag agataggaaa gttccatacg cggaagaagc tcaatggtag
   148081 agcatagcct ttcccaggct aaggttgaga ggaatgaggc aaatcgcttg cttacttgag
   148141 ttctgaaagc cttatgagga taaggggaag aagcggggta gaggaattgg tcaactcatc
   148201 aggctcatga cctgaagatt gcaggttcga atcctgtccc cgcctaagaa gtggaaccgg
   148261 gatacaaggc aggataatcg tacgcagcag gcccattaag gagaagacta ctgagggaac
   148321 tcccccaggg taggagtaag gaaggctgaa aggatattta ccaacactac tgaaagagca
   148381 cggactcggc ttggttggga gctctagctc gggctactaa tttcctcttc ttctactcat
   148441 aagaaccaga cagaacaggc actcgtaatc gtccctaacc tctgtccttt taccctttga
   148501 acagcaaccg gaaagaggca tagaagcagg tcacgtcact tctttggtct gctctggtca
   148561 ggaacacaag aaaatgaatg ggaagcaggc ccggtctata ttgctagagt tatctttact
   148621 tcaccccctc tattcaacta ttttcattcc gtctctaagc ttccccttta gtgcctgctg
   148681 agagttattt cctctcgact atagttgaat ggaagtttca tttcctaagt ctcaaataat
   148741 gtcttttatt gagtccccat agtgcattcc actacatagt ctgtagagtc atttttcact
   148801 aagaaggatt gcaatctata tatatatata tattccagat tgaagatctt ttgaccccat
   148861 atacaatcca attctacatc ttagcgctga actaatgaat agagattgag cttcacttcg
   148921 cgagtcggga atggcatcat ttattaaaaa gtgctagcgt tgacaagaga tgagctaaag
   148981 aggtggccgg gcagttgacc agaccctacc acatacagat agcaagcaag agttgtgccg
   149041 gcttatccgg aaaatgaaat tcttgtcacc ccaaatgcaa ctacctcttt gctaagcaca
   149101 ggaatgcttg atcgagaaaa gcaagcaaag aagcagcagg atacggaata tgaaggggct
   149161 gggggtagag ccaataacca attgaagagt tacagactaa agtctaaagc tctcaatcat
   149221 gctcttgcca gtggcataga ttgtatatac tctcgccgat taaggcaaat tctgcgctcc
   149281 acgaaaaaac atagggggtc gtccttaagg aaggcaaaac agaaagtgcc tctttctagt
   149341 gaaagcgatg aaagtatagc tgtgctccag tttttcgggg aaaggttata cggtgaagag
   149401 cccggtcaag gcgaccttat taaagagaac attcgggaca taaaagccta aggtaatctc
   149461 gtccttcgtt gccgaatcta atggaggttt caatccgacg ccgggtaaaa atggaaaaga
   149521 agaaagagtc aagttctgac tggcaaatct ctagctctcc ctttgttcac gcctcttgga
   149581 tgaaaggtta aaccatttaa ggaaaatgga aaatccatcc atttcgcaag gacatttctg
   149641 ggcaacttaa cttcttgggc gagcgatttg gattgtgtcc caaacaatta ccaaattaat
   149701 tgaataagag aatgcttgga ggattgcctg ataggtcaat ttaagtctac cctagagtgg
   149761 ttccggaata cgcccggtct aaggcaggga taggtatcct attgatagcg taaaatgtcc
   149821 tatgtcggcc aattaggcta gctaaagcgc aaaagccatt aggaatccat accttaacaa
   149881 aaaaaaagta ctacaaaaag caaggagtac tttaatgcac acggcaattc caatcagatt
   149941 cgtccagatc agtagaaaag ccgatgttga ttccaattcc aacgtctctt ttatctatta
   150001 aattagctca gtgccacctt tggtgctatt gtatagaaag aagaacccct cttttaggta
   150061 agggcacggg gcaactactc ccaaagcctt ctttctttat aaatctcttt ctgcttggaa
   150121 cttctcccga ggcaatgaga attgtttcat ttgctcctgc ccatatacta ctaatccaac
   150181 aacctgcgga ggaaggtcaa tcgctcggtg tcccgtatac tcagttcgag aggaaggact
   150241 agcaggagag gcggccactc ctactagggt cagcgttaac agcagtcaga cctcccccat
   150301 acctggtggg tctcaacaac ccttgaaagg cttgatcagg tcttgaagag cctctttcta
   150361 gccctactcc tattccggat atatgctttc agttccgcgt tttcgttgca tccctagtgc
   150421 acggctttcc tttgtgttac atgaaattag ggacctccta tcacttatag gcaacctcct
   150481 aacccgaacc cacctgctta gctgcactgc atctcttctt tgaacatgga tgggacctcg
   150541 acggtaccga ttctaagtag ttctccaaga gtttaataga aatcctaaaa cctaaaaaag
   150601 cgctttctat gcgctcacag cttccccagc cctgactcga tgagatgaaa ctgcttcttc
   150661 tgccgtagta agcaaccttt gcgttgaagg ttagctttac tagattgaga tttcttttta
   150721 ataagtaaat tctgactctt gtcagtccat cgaagacttg gaactacatc gaaagacaaa
   150781 cgttcctcac tctcactacg atctctagag ctagaggaga gtcatgcccg agcaggagga
   150841 gcatccaatc cgtacctagg tagaggaagc tgatctaccg tatgcacttc cgactgacac
   150901 agtcgacagc ttgaggaaaa aatgtgcttt aatactttcc gagttttgca agaataataa
   150961 tcgtgaacat gagaccttcg tcgacatcat acaagaactg accttaaaaa acaagataag
   151021 cgaaggcgat gaactttcgc gtgaggactt tatttacacg gactccttac ggcttacaga
   151081 attcggagat agtggggggc taggaaatat gaagagctaa cgggatgctt accgactgaa
   151141 cgaacttcgg caaaaggaaa ttaaacgagc gggctaaatt acgtgagaga aagaacctct
   151201 tggtggagtc cagtccctgg gcggctctcg gttcttgagc atgttggggg attaggcggc
   151261 agttgaaaga gctgctcgaa agcttgacga acaaggaaaa aagatatcta ttttctattt
   151321 attttctttt tatcttaata gtcaagtggt aaggtagggc gctattcgat gaagaaaaca
   151381 gactttagga aagtggttca ggtagctcag ctggttagag caaaggactg aaaatccttg
   151441 tgtcagtggt tcgaatccac ttctaagcgg gcgaagggtc caaaaaggat gagcgagttc
   151501 ggttcgagtc ttgattgatc gggtagatct atatgcttcg gagggtgaaa cgaggtgtag
   151561 cgcagtctgg tcagcgcatc tgttttgggt acagagggcc ataggttcga atcctgtcac
   151621 cttgatgtga tgggctgatg tgcacagacc cgtaggctat aaggctgacg aaaaaaagca
   151681 cttttattaa tggtctttga tgattagact tctttcttta ctttctagag ctctcggtgt
   151741 ttgtgactta tttctgtggt cgtgcctctt cttctttaag aaaaattgga agttcgtttt
   151801 cgacttagta atggttcttt ctgtcaatgt actcatctat tttctagatt cgatcctcgg
   151861 gataaccagc gggtccatta tgatactggg cctcatacga gagtcgacta ttctcctgtt
   151921 acttttttgc ccccttacta gggaaaaacg tcttgttttt gggatttcaa tatcaacggg
   151981 attcctcctt caaattctta ttctagaaca agcttgtggc catgttgtat ttttgatctt
   152041 tgttttattc cttctcttcc taggagggat ttagttcttt ttggaaaaaa ctcaaaggtt
   152101 gtatttaccc ctggatattg tctattttgg ttttttactt tgtcctcatc tccttgttga
   152161 cctggaatgg gcattccatt tctttcctat ttagttctaa atgtctttat agcctggcta
   152221 ataacggatg ataatagaat cttttttcat tgtacagcca tatatatatg ttgtcgtcat
   152281 tggttttatc gtaatgtttc tatacaaggt aagtctagaa aaaactgaat cactcattaa
   152341 tatttttaat gaccagaaag taaaaatctt gctaacttta ttagttgttc tggatcccgt
   152401 actctcttct ttatgcttcg agatcactac caaatatcct tgggttccgg attggttatt
   152461 ctttttcaaa gcggagatgg gagtattggg gttgttacaa tattatttca ttatttcact
   152521 gagccaaagg aaaaaggaag ggatgttaaa ataagcaaaa tttcattgaa cgttggaccg
   152581 ggacacacct ctgtgcgccc tggccgggct gacaggtttt tggcgccaaa aagggaggga
   152641 gagagagatc tcgttagtcc tggtattgta gccgcgggtt gtcgtcggcc cgacggactt
   152701 ggggagggag ggaaaggtaa agctggcgga gacccaagct tagagtaact gcccgagaag
   152761 gtcagtgagg ttccaactgt agtgaactga aagatccttc tttaagttta ctatggttgg
   152821 aagaagacag gcgggagtga gccgagcgag agcaaagcaa gttccagtgg tgggctgtcg
   152881 gtctggtccc attttagaca tagtcagaag agtagcaatg ctagattaag aaggggtaaa
   152941 gccataactc tgccctaagc attgagctta cgcgaaccaa gcagcgaaaa atacttcttg
   153001 ggtagccaag ccagcacatg gaccggattg gtactttgaa gggcttcccc ttcctcggac
   153061 aaagaggctt ggactatgag cccgcttagc aaacggggtg agtcttcgct cctctcccgt
   153121 tggtcgagtt actgcgtacc tctttcagaa cttcggttgt cagcctcttc cctacagtcg
   153181 agttactgcg tacctcgtcg aatgggatgc aggagagggt caagattgag tatcaaactg
   153241 agggatgcgg agtcctggag acaggacgga cgtgcttgat cctagcagtt cccacatggc
   153301 tcccatggcg gagggcctga cgaacttgct tcttagttgc attcccactc cgcttgctat
   153361 taagtcaaga tagcgaggaa agagagaaag tcagtagtag ccaaccaggg cttgagagat
   153421 gcgaaacctt aagtggccaa gaaagggatg agtgccgctt aacagattta ggactgaaag
   153481 aaggcggaac atggatccgt acggggagaa gagaatgacg gaaataaatt tgtattggat
   153541 ttgaactaat tcgaatctcg tgacccatga tccttagtgc aagcactaag taagtaaaca
   153601 accttagaaa agggcagaag ggctcgatcc cagaccaggc tccgctcaag gcgatggatg
   153661 actcttactc tttttcctac gaccgagtga gcagctgttc tttaatcagt tgcatttgat
   153721 tttggaaggt ggaacttgaa gtggatagcc ataacccgtt cagcagagca gcaacggtaa
   153781 tggtggaatc gcccgacggt ggccgacttc agatcaaatg agcagcagtg ctgctcccct
   153841 cgaagacgat caaggggcct atcttggtgg aaagtcccgt ccatggggcg taatctgacc
   153901 ctttgtctca caggctcgga aagcgctttg tcggctgcag gagtgaaatc tttcatagat
   153961 tgggtgtcgc gtatcggact gaacgagaaa gtctctccag taatctggta cagctttgtc
   154021 cacgaggttg acatattgaa tgatgcgatg caactcattc acttccacga catgtattgg
   154081 tcagtcattg tcattccaga cattcatgaa aaaatacatt ggatttccgg gcatcaaaaa
   154141 cgaagtagca aggccagtga gtgatatcga tcgagctcgg taagctaaga aggggtagag
   154201 gcggatggga aggcttcttg cgtagactta gttgtgctac atttccttcc ttggtatcag
   154261 gattctttaa aaagacctga aaaggctcgc aatcacacgt cgtctgaaag ggaagatatc
   154321 ttgctgatgc ccatgcttag agatagagct cttctgaaga acacggatta gagtatctaa
   154381 tctaagccga caacctactt atggactctc tttcccctta agatccctta gttggactag
   154441 aggaggaaaa gaagtagtga gttaaggtaa aagaaggcac gaactaactc ctctctactg
   154501 ggcccaaacc atgatgataa taatataaag aaagagaaag aaccccaaaa gttcaaagcc
   154561 tggtgggata caaacgagtc ttccgaccaa gaccatgtct atgtgaagag cttgttacaa
   154621 acgttcacac tcaaatccct cgtctgcccc ctgaagattg taaagaatcc ctcagcgagg
   154681 aaatagagtt gtagcagctg tgtctccact atttagaagt cccaaccaag taaaagagtc
   154741 cggtcagaag aaaggcaact agtcttgatg ccgagaatgc cctgagagac tgcacattct
   154801 agtaaagata gacacgagca taggctatga ctcttgctgt tggagaatcc ccggctattg
   154861 aatctaggac tgattgccca tttccaaaac cagaaggagc gaagcagctc gactgagccg
   154921 tatgatgtcg ttgttcacct catggccaaa caggtcaagg aaagcctcaa cagcaccaaa
   154981 gaaccctact tctttcagtc aggccggtca cctacctcag aaaaggaagt tcccgcagag
   155041 gaagcgcagc ggcagttttc aatcatacaa tctgtactcg tatcgtagtc agacttttag
   155101 tagtagtagt agctgtcctc gttatcctct tttcattgcc ctattgagta agggtcggtg
   155161 tttgcaaaaa tgtcgagccc actgggtcag gtaccagtag tgacaatggc aaagggggga
   155221 gctggacact tgttgtatta gtggaatgac ccaactagac ctaatcagcc cgaaccgttt
   155281 tgcggaggac cctgaacaag aagagggaaa gatgccagat ctggacacgg ctgaaccgga
   155341 agagattgct cttgctcagg aggagtgtct gggtaataaa gccgagaaga gtgtagtcaa
   155401 gggtcagtgt aattgagcga gaccagacga gcgactaagc gagtacagaa agggagagga
   155461 gaggagagca ctactttttt tataaggaaa aacggaattc cccgatcttt gcccaagcct
   155521 accctctata cctcctagtt tttagaagca tagtgcttta tcctacttct ctggcgtctt
   155581 agcttatttg agaaattctt cttccgggca gcagaacagg ggagtggccg acaattagtc
   155641 gatcaatcgg ggattcggtg gcctaaagag ggttcttaaa agagttgcct gagagagcga
   155701 aggattcaat ccagccacgg gttacctccc ctatggctac cttgttacga cgttcaaaac
   155761 agaagattta tagccccaac gacaaaggaa cctacgggcg gagcattttc ggggactagc
   155821 ctccttcctt cttactttac ttccaattca agataaaaag tagaattgga atctttgagt
   155881 cattcaaaaa gaacagcgtc ccaccccata tttgactaag gatggaaaga taggctttat
   155941 aaaacttctt tctttgatcg gaatacgaat aagatcaaat ggatcaaatc aacttctaat
   156001 caattctatt tcactaacaa actcctgcca taccagacca ttccgatagt cgggacgcac
   156061 gagttcgttc cttaggtcga cgatatgacc aaggggggtt tcttgatccc ccacatgcca
   156121 gatatgttga gcaagttccc ttgctgatgc ccatccaggc ggcagctgca aatttgtctc
   156181 gctcatgttc cttgagataa cggaacataa atccgagaca acagctgctc gatcatcgag
   156241 aggcacgaat tcgatattgg tagggggagt ttccccttga ggatcaggag aaggcaggtt
   156301 gaaaccggat gatccggttt cgttgccatc cccgcaaaat gcgagttcgg gaaatcccgc
   156361 ggtataaaca agaaatgata gaagaatggc ataaaaaacc attctaatta tgtaaattac
   156421 tattcctaga atttgttttt caattggaag tggtgtatat tgtggttgtt tcggtacttc
   156481 tgtcagcctt gcacctctat tgagtaatgc ctgagtcgca gcatcaaggt ctgagccaaa
   156541 ttgagcaaag gcggccactt cgcgatattg tgccaattct agttttgaac taccgcagac
   156601 ttgtttcata gctttcaact gagcggcaga cccgacgcga ctgacagata agccgacgtt
   156661 aatagcaggt ctaattccgc gataaaagag ctctgtttcc aaacagattt gtccatcagt
   156721 aatagggatc acattcgtag gaatataggc cgatacgtct ccagcttgtg tttcaatgac
   156781 gggtaaggcg gtcaagctac ctgcgcctgt ctggtccgat cgtttagccg ctctttctaa
   156841 taaacgggaa tgtaaataga aaacatcccc tgggaaagcc tcacgacctg gtggtcggcg
   156901 taacaataat gacatttgtc gatatgccac cgcctgttta ctaagatcat catagatgat
   156961 taatgcgtgc attccattat cacggaaata ttcccccatg gcacacccag aatatggggc
   157021 aaaaaattgc agaggagcag gatccgaagc ggtggctgct acaagaatgg aatattccaa
   157081 agcattcgct tctgaaagaa tttgaactaa ttgtgccaca gttgagcgtt tctgtccaat
   157141 cgctacatag acacaataca atgtctcact ctcagaggtt gccctttcgt tcatttgctt
   157201 ttggtttaat atggtatcga tagcaatagc tgtttttcca gtttgccggt ccccgattat
   157261 aagttctcgt tgaccacgac ctataggaac caggctatct accgctttta aacctgtttg
   157321 cataggctcg tgcacagatt tacgttcaat aatcccaggg gctttcactt cgacacgtct
   157381 tcgctcgtga tcgcttagag cccctcttcc atcaataggt actcccaatg cgtcgactac
   157441 acgccctagc atagcctttc ccgcgggaac atccacaata gatccagtgc gtttgacaag
   157501 atctccttct ttaatagcag tatcactacc aaagacaaca atcccaacat tctcattctc
   157561 aagattcaag gctattcctt tcacaccgct ggcaaattca accatttccc cagcttgaat
   157621 ctcgttcaat ccataaacac gtgcaatccc atctccaact gagaccactc gaccgatctc
   157681 atccactttc caattcgtgt aaacgttgct aattctactt tctaatagac tcgtgagttc
   157741 cgcagctctg ggagaaagtt ccataatgaa atgaaagaaa gattaaaggg ggaatactgc
   157801 tgctgtaaag actacatttt agggggattc tggatattga gaacttcgag ggaaaaaaga
   157861 gaaaaacgac tcacagcttc tctgctactt ctcgaaagaa gtagcttttg ctgcctattt
   157921 cgtctaactc tttgattatc ttatctagat aagaataatc ggtcccccgc ttaggtacta
   157981 ctcgttgaag ggctgcccgc caagttccgt ggccttctac aaggttgact tcctccccgc
   158041 agctgcgcag ggtcctggct aatttatgcc aggtctcgta atagcgggtt tccccgcccc
   158101 ctatggaacc ggggggattt tccctattcg aaccagaggt agagtgcgtt tccagaaagc
   158161 tgttgaattt ctttatcgat ttctggacat ctaccactaa caccttcctc tttttttctg
   158221 tgacagcaac agcatcccaa acggcatctt gcgagacctc cccttcgact gaaaaggaag
   158281 aagaagattc gccgggcaag ggcccaccgg ttcccccccg aaaggctccc gggttcgttg
   158341 tttgagcaaa taaaggcact gcttctgcag cgggtggtgc tggtgccaca gaaaattcta
   158401 ttgttgcggt cctaacaata tcacgtagat gcgtattttc cggtataccc ataaaagtgt
   158461 ctacttttat tggaggcaag tggtggaatc cttccacttc ggcggattca ggaacttgcg
   158521 gtactatttc ttgggctgca cttaaaaaag gttcgacagc tgaaaaaagt tcatcaaaag
   158581 gaaacatgag ttgcttttct aatatctaat aaataagcac tgttttctat ccgcttcaaa
   158641 aggatagtgg gttgaaatac tatttgtctt ctttattctt aagagaaccc cctacccgaa
   158701 ccattcttaa gaccgctaag ccctctcgaa tgagttctac tatagaagct ttcaacgtag
   158761 acccgggttc aaatctttca ctcactgaga agtgaaaacc tgtgactaaa tcgtcctgaa
   158821 gacggatgcg acgggaagag gtggcatttg gaagtgttgc tgacttaaca tttaggtttc
   158881 ggcataacaa agcttgcact gtcttttcgc acttaggcgc acagcgtgct attggtaatg
   158941 attctactac ggtgccacaa attcgcaagc tgatcctaag taaccgttgt tgttcattgg
   159001 attccggagg aactacttcg ttaggattgg ggaattgctg cgattcttcc tgaatagcct
   159061 ggattctccc gtcgagagtc actttgaaag tcttacctaa actattccga ctgaatatga
   159121 taaagcctat aaaacaagca gctactatca tttcttcatt atagattaag atcttcttcg
   159181 aacttaatgc acaaatagat aaaatagcag caaatagcat ctttctagcc tgcatactcg
   159241 ttgaactcca tatcatttat ccgctccccc caaaaaaaga gagacttaga actaaacgaa
   159301 agcttttctt ggttgttaac caactaacag catgggaaaa agaaagatgc acaaaggaaa
   159361 gaagggcggc ttctttaata gatgatgggc agccccaatc tttattctat actagacgaa
   159421 atttgtcgtt agggagtcga acccaccgca taggagcggc aacccctaca tctctgaacg
   159481 accgaagaag taaattctct gagctgaaag taaagcatcg aattcaaaag gggtgctgct
   159541 tcgataacaa gtacacaggg attacatgac tttgataggt gccgagaatc gtcactctaa
   159601 ttatgaactc taggctttct tgcccatagt ctaccgcttc gctccttact acaggtacta
   159661 ccaacatcag tgtaccagcg gaaaagaaga tagctactta catccttgca tatgtcattt
   159721 cataataagt taagtagcta tccccgatcc agatctcgtc tcgagcgaga agtgagggaa
   159781 tctatttaag aaaaaatgga aatagaggca gaatacgcgc agtttgaact cgcattcttg
   159841 agcttgagtg ggaaacttga ggattcccaa accgatctgc ttttgttggc aagttcggaa
   159901 gagggctttt attaatccat aaacggattt cctgcaatat ctcgaggttt ctattcctat
   159961 gaaacgtctg ctaggagtgc atggtggaga cataagaccg atggtaaccg gtttctaaaa
   160021 atagacctcc tattcccggc aagagatcgt actgaatacg gctactgaag ggcagtaagt
   160081 cctttttttt atttcgatca tggtgttggg gcagggcgaa cattcataca acaagaactt
   160141 gaattcgata agaaagacta aaaggctagg cctccgttga ctttttactg tgctcaggtg
   160201 agcttcatgc ctttcattga agtaggtggc atttttattg ctttagtttt gagatgtttc
   160261 cttcaagcaa gcggttctag acaagttcac tcaacacccg tcgatcagca tgaattaatt
   160321 gaatatccat agcttgactg cacaagatat atggacaaac tagcttgatt cgcaagagta
   160381 gccttgcttt agttacggat tagcttgccc agccggatca tcaggaatag ctaaagcccg
   160441 ggcctggact ttcctaaaag tgttcaagct taggaggaaa tcattctgca ccccctcgac
   160501 tagtaaaaag agaataaatt attcgtagct gcggaaaaga actagttccg attccgaact
   160561 cttgctaaac cggggtctaa catagcttgg gtaaagcgct acaatacaat aaagggatac
   160621 gatccgccct ctggtgtgcc ttctctatgt atcagcttac ataaaagatt ttatttcttt
   160681 ttgagatctc atctttgtct ttgtaaggca tcggaaaaag gtcccaaatt aaggacagaa
   160741 agaaaaaact cttggatctc ttctggctac agatagggtg gtccgcaccg catccatacc
   160801 taaaacaagc gaaccctacc tagctttcat cggtaacctt attcagatgg ggatttgtcg
   160861 ttcttctaat caatggcata ttgcgcctca tgtgagaatt acctaagttt cgtctttggg
   160921 cggcacctcc ttgatctact ttcagttgct ctattctact gatgaatccc ttggattagt
   160981 tctaaactaa gcctttctgt aacctttgaa aaggggaatt taaaaccaat tgcagggata
   161041 ggtgtattgg atcctgttcc acctacttag gccatccccg tgtactagta aactttgagt
   161101 ctcctctacc atttccttta tccacggatg gcattctcca cctacgtctt aaatatgggg
   161161 cacctctata tcttgcatgc tttctcctca tcttatgcat cgtactgagc ctgagctagt
   161221 gtgactataa attcctctca cctggtctta gagagttcga ttatgcttcg aacctctctc
   161281 tgcttccaat ggaaatcctt aattgctgct caagtgcctt aatcatcccg atgcaaaggc
   161341 ttatcttatt tagttttagt gaaagcatcc gaacaagacc tagctatcac tcaagggaaa
   161401 gggagtggcg cgaaatgaat ataggagaac tcctccctta tatatagtaa aaattcttcc
   161461 aaaaacagat tcttctgaat taagtttatt ataaaataaa aatatctgct acttgatgaa
   161521 atccaattag tgcagaaaag agtccttgga tttcgtcaac acgccacaat cgagacggga
   161581 acttttattt ggattgagtt tgagtagaga tctaccctcg ctcaattatt attaaataaa
   161641 ttaagaaccc tcctatttac cttgacagag gattgatgga ctaatgcaaa atcattgaat
   161701 tataaaaagt tctttcattg tttcaaacca acataggctg atagatagga attcgtgaag
   161761 ctggtaggac gagggtgtcg taccgaagaa aaagaaagaa aacctacgtc tctttcagag
   161821 agagcgctcc ccttttctcg agtttagtga acgatctaca ctttcactcc aaaaagcctt
   161881 agcctaactt agtggcttgc acactccgca tgactacttg atagagccct caggacgagc
   161941 tagcacgtga actacaaaat accgaagaca gaccacggta agaagagaaa atgcaaagat
   162001 accaaaatca gtaacaaagg cataaatggt ctacagcgtg cctcaggtga ccgagcctag
   162061 cttggctaga gaggtctcag gtatcactat aaaaagtcct aatgctccat ttgaaaagag
   162121 ccccattgaa aaagagaata aaccatatag cgcgcaattg aaagaagggc ttaagacaag
   162181 attatgctaa attcactatc gaatagaacc tttgtccggt gaaccggtcg gtaagttcac
   162241 tgaaagattt gaataatttt ctttttctcg tccacaaata gaacttaacc tagtgaagcc
   162301 tagaaggact ctcgtaaatc attgtatatt aatacataat atagtagttc aaagatccag
   162361 gatccagcga agatttagat gcagacattt attcaatttg ggatagttac agccttgcaa
   162421 cccatataga aagatgctct agcaggaatt catgtggggc ctctttacat cagaggaatc
   162481 aaggtacgaa gccgagatct atgaagtctt gattgatggc ggggcagggc tcaacgtttt
   162541 cccactgtcg acggccaaga ttctatggta taaatataga ccccgcatcc tctaggaagt
   162601 tggagtgcgt gctcacgatg aggctaagcc caatcgccaa cttcttttca agtcgattgg
   162661 tttcattcgt ggtctttcta gtcgtcgttc aactggaacc aaaaagacta agaactctat
   162721 acctcctaga gaggtcccga tggcgagaga tctgaatggg gatggtaaga ggtacaaaca
   162781 acaatacctg taagctgcca atctccttat ccctcaactg actcttaaac agcctcgaga
   162841 gaaagatata agaaatttat agggttggtt cggaaaagac aaataacttc tacccctttg
   162901 tacctctctg aacttagagg catgaaagat gagatatacc aacggtatat gaagtccgga
   162961 cttcagtctt ctaggacggg ttggaatgaa atcataataa catttttgtg gcttttgttc
   163021 catatgagcc ttgcattgat ctggaatcga ctagctttgc taatctatta tcccttgagg
   163081 gactgtacaa tcatttgtat tggtgaggtg agcagccttg catgcacgaa aaataaaagt
   163141 tctctttgct cgtattctta tgtggaactt ctgtcgtccc gttcattgtg gttccttggc
   163201 ccagctagcc atttccttgc tcgaactata cacattcaaa gagggggcaa gcgaaacaag
   163261 caagtcatcc aatagagtcg gaggttaaaa ggaggtttta aagtccaaag cctttgctgt
   163321 gtgtgcagca tccctgttca taaagtaata tttcgaggca atacaattgt ccttcgcaca
   163381 acttaacgaa tcatttttat cgactaccgc taaccacttc tgacagctgc ttactgcttc
   163441 ttttctaacc gctgctttcc ttcccctatg ctttcatgca taaacccgac tgctgctgct
   163501 tattgtctgc tagctctctt agcagcttcc tgcgtctacg aggattttct tactgctgct
   163561 ctcttcgtcg actgacagtt aacctaaaac ttacagccgc ttcaaaccga tgcgagagca
   163621 ctgccgctta cttcctctct taaagctgct ttttcttcct tctcttcccg gtaaacagtg
   163681 attcccgctc ctcactcaag cagtgaagta gccgaaccgc tgtaaccatc acagctgctg
   163741 ctggaactgg ttgcttcggc cgagatccag attagattct gagagttgag agtagtgatc
   163801 gagagcctga ttctgacgtt cgtgagcgtg acccagacct tcgtgatcca tatacgccat
   163861 atgcaaagca agcagtagac ctagcagcaa atctagtgtt agatcaatac ccagcagttg
   163921 atccatacct agtatcaaca ctaataggag cataagttgc taatacgtaa aaagcacgca
   163981 ccagtcacat acccacttgt aggacctgaa ccacaagcaa gaaggaatcg cctgcggctt
   164041 ccaatccaat gacaagcaaa aaaagagtac agcaaagatt cgctcttatt ggcttgtact
   164101 tattattgta ccaaagcaag cccactcatt caagagccag ccgttgacta gccaaccaga
   164161 aagacatttc tttctaaaga agccaaagcg acgtacctac cgaattccac gacttcgcct
   164221 gccaagcatt ttgttccaac accggccaac tcccattcga ttcgaactgg aagaggagta
   164281 gttagatgat gataactgca gtggtaggaa cggtccggca gttctactct tagcgtggtg
   164341 gagaagcatt gttgctcatt gaacacctgt cgctcatccg atgccgaact caactcatat
   164401 ccctgtagct agcgtatgtg gtgcttaact gcttaacacc aattggagtc ctgcttctta
   164461 cttaactcct ggcttacgta ggggggatct atatagcact tatgagttcg gtgtctgtgg
   164521 tgaagcaaag gtacttgtgg ctaaggggct gcgtaaggct gcaaaccggt tccatgagct
   164581 cgatgcaatg caacaagtcc aggcgtatac gtagctcttg gttcggctgc atggatggtc
   164641 ctgctccttt tgatgctaca cccaatgaat gcctccaacc ctagtagaag agaagcccac
   164701 tctgtccaac accgtactcg taaccaccct aagccgtagg ataaattgag ctcatctctg
   164761 ccggtcgccg ataacaccta tgaactaatc gatgtgtgtc ccagtgccaa tatgttacgt
   164821 agtgtaacgt agtttttgta ttttttctct caagcaaatg aaatgctcct agtgctgtaa
   164881 aaggaggagt ccttcatttc tacgccgact acatagcagg gtgcgggaac tccaagactt
   164941 aaactgactc tatttgattc gccttataag tctagagcgc ttgggcttta tcgcctttcc
   165001 tctccaactc tcgttacgta tactccactc gctcctttca gtcgagctac ttctaacctt
   165061 ttcctcttcc accttccctc agatctctat accaccggct tggaacttct cccgaggcaa
   165121 tgagaattgt ttcatttcct cttctacgta ttagaaaagt gaaagagatc tcctgtgttc
   165181 cgggtctagt cccaatgtcc tagccttctt tatttgtatt gtgaaaaggt gaaatttctt
   165241 tgtcctggtc taccagctcc cccgacctaa ggatttttct ttccgaaggt attggagttc
   165301 ctggcctcgg ctcattccct tcctttcctg ttatccgact tgaatgtaaa ggtaggactg
   165361 gctacttaca accctactct gggcagattg ttaggattgc aggccttccc gcggcgaatc
   165421 ttttcacttc tccaccttgt tgacatcatc ttcaatctca gatgtaaact cttcaaggtg
   165481 tgctttcctg tcaggatcct ctacatctgt tcagtcctcc tcgactgtac attcaatgtc
   165541 caaaagcttg ctggcctcag acagggctcg aggacctccc ccgggttaat ataaaagatg
   165601 aaacaagaaa gagatcagtc ggaacttgta ctaagaagcg tagcctccaa actaatctcg
   165661 attaaaaaag taaacttccg gccgcgggaa agggtgacag agtagaagtt ttccggatcc
   165721 ggatatagtc atttgtcccg gtgtaatcag tctaaggctt cctacgggcc ctaagcggaa
   165781 caatcaagct catagtggaa gtctttgccg gagttcttcc gttggagttt cgggtattta
   165841 agtttgtatt attctctctg taaggggtag agtctaagaa agatttagat tgggcatgca
   165901 acactcccag aagaacacct tgcagtgtta gaacttctct attgaaggta agaaaaaggc
   165961 ggcattttcc ggctagacag gttaggcttt tccgggacag gaggtaactg ctcttaggga
   166021 accactaagc actttccccg ctctatgttc tcagccaata actatcagac tgggcctatt
   166081 tgccctgaac tctttgaaat cacatgtctg cttagcttca cctctgctaa gcaagaaaaa
   166141 aaaactagcc gctctatggt aacgcctcaa taggccatcc cgcttactga attagtacag
   166201 gattcgcaag acaagagagt caactaccag actagagcat gacctctagg tgtaagcgca
   166261 tgagagtggc tttctataac tctataacta gaagcttaca tcatctgctt cataggaaca
   166321 cccgtgacgc tttgctttct tttcctccgt gacttatgcg taacctgtgg ctttctctgt
   166381 acttcagggt tccaaacctc cccccggaac cgtcttctgc agatcaacct ttgtgcttcg
   166441 tcttagccca agctcaactt cttgtgtctc cctaaatctt ccgattctag tataaaagat
   166501 attgtttcat agaatgggtt gttctttctc tttcaagtaa aagctttatt aactctttac
   166561 cgaaagcgaa actggccttt aacaagcgag gcaaggtcac accaccgata catctaaagg
   166621 cttggtctga ctagttagca agggcaccgg tggtagagat agcggcatag gcagcagcgg
   166681 ttgtttaacc gactgatcaa gttttttacc tcgaaacaga gatttataca cttgctccta
   166741 gtctgaatac aaggagaaga aagaactaac ggaacaaaga cttccacaag actaaggaaa
   166801 gaaacccttt tctcgataac gctgggccaa gtagcgacac ttcacccaga ttcgatcatc
   166861 acgtcaactt gctttattca acaaagtgat caagcttctt agccaccggg cactcactag
   166921 ctatgggtct ggtctcgcgg aagaccaatg ggggtccaaa aaagggagat cctcttcttc
   166981 ggctacacca actaatgtat tagattgcgt tccctccggg aactttctcc atttcgtcgg
   167041 tactggtaag aacagatctt gacctcgtta ttggactgat cctttgtctt tcttcttggg
   167101 gttggggaac ccagcctggc tggatatggc aggtaagatc tggatatggt ttggtccaac
   167161 tcttcgaaaa cctccgactc gctattgact acctttcccc ttctatctct agtcggtggt
   167221 acgacccttg ttttcattct agattcgaac ctgatgtggc cgtttagact cttctcgtta
   167281 tcaactgatc gagtaggaaa tttccactct attctcttat acgctaatac caatcatcga
   167341 atcgagattc cacgccgaaa aaggaagggg gcctaggcct acctcgattg gtagcgagac
   167401 cacggagacg gagagcgaga ggtaagttga cttaaggatc agagtggaag ctttcctaag
   167461 aaggaaaagg gtactgtact aattgagtca gatcaagtca gtcaagccgg gcaggtaagg
   167521 gcttaaccca agagggggga ctgactcaag caaagcacca aagctcatgg gccacttctt
   167581 tctatttaat aggctttgga aagaagatga gtggtctccg tcctcatcca catccactta
   167641 aaactaagaa gttgagggac aagaccgaag gtctagttta ccagccgaag gtggttacgg
   167701 ttttgaacta aaccagcctg actcagaagt tgccggaaag gcgtcttaag caaaagcagg
   167761 ggctaactcc accgaagcta atgccattag gggcttttaa gctcttcact ctgagttgag
   167821 tgacgttttg ggaagatgac tgacgtgttg ccagttccga ttcttcggag tttggtaaac
   167881 tactctttag tcttggaact gactcgacta gcgaagtgga actagaagaa gtgaatcttc
   167941 agaggctagg gaagaagttt cagtttcagc caaagaggag tcccactttt tcagcaaagt
   168001 agaaactaga tgagaggtta tagaagttgc tcgaccgata gtacgaggct cattattgtt
   168061 tgtttgtaaa gggcgcccag cgaaagagaa atgctttttg cttctgacaa gattgataat
   168121 caataagcca gtcgaaagat ggaacattga tttcgcttag cagaaaaaga ggtagcaaat
   168181 tggtataggc tgtttaacag gatactcttc tttgaagaag gaggtttcaa gtagggttgt
   168241 ttgagtcccc tgcgaagatt tgacatactg acttagtgga tctaaaaaag aaaacagcat
   168301 cctccattaa attgtaatag ttagggagtt cgatgagcgc cctaattgaa ttaaagctat
   168361 cttgaataaa agaagggact tttaagtgca gaagccaaag aaagcctctt tacctaactt
   168421 tggctggtat acgagtggga cagttcaaaa accttctatg tctttagatt cacaaaatct
   168481 atctctcttg gaaacttttt attaacctat aagtaagtct tgtctttcct cgataccgac
   168541 attctaagat gtagaggtga ttgaatcaca gaggattcaa ttgcttatta aggctgagac
   168601 agggccacct gagcctcttc cggggagtca tcttattctt gcccttgacc ttaaccgctt
   168661 gctccgacgg atccgtagac aagccattca atcaaaactt taaatgaaaa atgtcttgat
   168721 agcttaagat aagcctttga aataggtact ataggaatgg cagtaaagga tgcacttcta
   168781 agaccaagtc tcatataggc ctttcggtgc ccaatgagcc acagatagca gaataggcga
   168841 tacgatggga actctttctc tttggcttta gtaggagaga aggacgggag atagatcaat
   168901 agaagagtac gattttccac atgcgatgag aactgactga atacgttcta tatatcatgt
   168961 cgaaagtcta acttaccatg ctagacccta gtcaaggaaa ggtgcctttt gggcgttaag
   169021 ctatctcggt ggataggtga ctacatgtgg tagctcgacc agtggtcgaa gaagaaagga
   169081 aaccaattca tgtacctttg aagcaagggg accgagtgac agacttgggc ttgtaaagaa
   169141 tacaataaaa aaagagttta gtttagtaat aaaaggtagg attggggtag aacttaggga
   169201 agagcatagt ttagaagcga tagggttcaa gatggctcta aagataggca cgactcaagc
   169261 aatggaactt tagttttcag atagggagag gggatgtgcc acaacacaat aaaaaggatt
   169321 ttcaggaaaa gtaaccattt agttctctat tctttcgcgc atttcctctt tttcctttaa
   169381 agagcctacc tactaccgat ggtatgcctg ttccttgctt tatccccgaa ctaggtaatc
   169441 aacgacatat tcttagttgg cttaccaagt cttcatgagg aaaggccagc ttcaggctgc
   169501 aaaggtaaag gtgaatccga ttaaacactt taatgattac ttaaaattgc gtactatgac
   169561 ctataggttg agggcaggaa gctagccggt acagaagagc agaggtctct ttttcatttc
   169621 ttctttcctg aataaccgaa tacagacttt cattctcccc ccgaatacta ggataggtgc
   169681 gccgcagcag gacgaggctc ttaaaggcta aagtgagaaa tgaggagctg ttaagccttt
   169741 tgtcttctct aaaccttgcc tacagcctag tattaagaga aagaggtaat agcattaaga
   169801 attcttaccc cgattaagct aacctagttc cgaaaatggg tttctagatt agattcacta
   169861 tccccttcta aggggaaaga aagagctacg cacctaaaag cggaaatgca agcagtatct
   169921 cccgcaaaat aggcatacaa tacagtaggc tcccaagcaa ttgttggggg gccctgctcc
   169981 cagcgaaaga aaaagaaaga gacccctgct tagaactcat ttgcgataac atttcgcatt
   170041 tcttattcgg gaaaaaggct cgcattcctt atcgcatttg ccaaatagca ctccgtacct
   170101 cttagagttt cttcccggtg gagaagtcga aaagacatct ttcccctgcc atcgctacgc
   170161 cagctttcta gcatatatag gttgggcgcg caaaagaaaa ggattggaac tgcacgggtt
   170221 ggagctccgc tacgctcctc gctgacccca ctcaaaagga aggatttccc caagatctgg
   170281 ctgaaaacag gatttccaga agaggtccct aaaatggaat agttatagga aaaagagaag
   170341 gttgaaaaaa ggatggagag acgagcacat tcccaattaa gaaatgcgaa atgaatgtac
   170401 gcaggggaaa ttgttgaacc tccgcaagtc cattttgcta accgggccaa gtatgcgtta
   170461 tgaaccggct ttctcgatct ccaaattcag attgaaagat ctgctcttct tctcttatga
   170521 gaattagggt agaaaactgt ttgacctttt tgagcgggta ccccatttcg cttttttgga
   170581 ctttcggtca atgatcgagt ctgtaaatag gtccagctct aagggtccca agaaggagtt
   170641 gggaagcacg atctgtggag cgcggagagt tccgggttta gctcctgtag ttctgggctt
   170701 atcatcacca tcagagcaca ggtcggcagg tccgagagtt cttcctcccc caacctttct
   170761 acgaaggtac gaaattaact gtcccttcca gaagtctttc tgctgtgcct cccctttgca
   170821 cttctttatc cggtatagca ggcagctttt ccggctcacc tagcagcatg ctcacccacc
   170881 accctgtaat gtaagcataa aatcctcgtt caatgagaac aactatctat tagaaatagt
   170941 ggtttttccc gatcggttct ttgtaatgaa gaagaaagaa ccaatccact tcctattcta
   171001 tgtgcagtag ctctaagaga gtcaactttg ggatttttac ccaggcgccg tagtctttcc
   171061 taaccgttcg gccagagatg ccttgttatg gtatagcaag ctgtttagct acttgtatcg
   171121 atttgccaca gtgtggttag atagaattga attcctcagc ttggcaggat gggaatgaag
   171181 gtcgagggag cagggaagaa aaagttattc gctattggct cacccttgta tcaggccttg
   171241 gtacggccta tacatgattg ggccatgacg ggcaaggtta agaatagatg gtacctataa
   171301 ccagacccaa ccgttgcatt gagaggaaag aaaaaatgat tctcttttga tctaatgcta
   171361 gcggttgtta tctttattgt ggtaacaacc atccggaatc aagccatacc ctccctctca
   171421 tagaaagaca gacagaatag actaatgggc tgcttcgaaa gcttaaacta ctggaaagat
   171481 tgcaagggtc gatgtaattg agtgaagctt ttgcttttga ccagcgaaag agctgcttcg
   171541 aattcaacta cctgtccaat ccaatacgcc aggaatgacc acggaattta gttaggactt
   171601 atcctatttg gtttggtaaa ggagtcaacc ttagcagcag cagacaaaga gagtgtgacc
   171661 tgagcgtacc aagaaaatga ggcgatagtc ctgtaatctt ccttgtggtc cccgaccatt
   171721 atccaatctc tcgggtcaat tcgtgtgatt cacgtggggt cgtgtttgtg agccatatcg
   171781 agtgaaaggg aagccaagtc cacctgtggc tcaacttcag gctgaacatt tgctttccta
   171841 gttcgttcgc ttccatgccc gcattaagaa tttaagtttg atctcgttcc gcaagaggag
   171901 tgcaaacagg tttgcgcatg ctgaaggttc gggcgcaacc cttctctacc ggcccaaagg
   171961 aaaatgccca gatcatttga aaagagatgc gtcagtcacg cttggtgagc ttatgctcgc
   172021 cctagttctt tccgcgctct tagtttgctt tacaggcacc attttttcta ggaaaataac
   172081 atgtggttaa ccgaatggat cactatcact ggttactggc cgggagcagc actggtcttt
   172141 aatggaccag ccaacaagta ccgtggaaac cccaaagcca gatctctatc cgtgcatgtc
   172201 tgaccaattc tcgtgcttcg taacgtacct ctttctttga agctaattcc tgccctttgg
   172261 gatattttct aatgaatcga aagaataaat cttcccaagt acatactttc tttccctcgt
   172321 tggtacatta ccttgttttc gcgaaggtga aaggattcca cacctttccg ttgccgtcgt
   172381 ttcaatatgt tgtgatctta gaagagggaa ttggcccaaa aagggtaccc aaagaaacca
   172441 gtcatcatat tggtctctaa gctccacgga atccgagaca tctattctgt tcacccgatc
   172501 tcattccatt cctttctacc ttcgcatcgg cgtcaaagcc tctaccagaa ctctcaatct
   172561 cagaaatggg aatagccagg tttatcaagc gagataaata atttattata tacatacatc
   172621 cggtaagtct ttaataagat aagcataagc aggagtcatt tagagttcct atctttatct
   172681 tctgtttgaa ctcacgcaat ttttcttcat aaggatcctc aaaggaatag gtggatggct
   172741 cgcatacagc acaaacatag ttttcgtaag ctgttagtat taccgggatc cgttgaagat
   172801 atcaatgaac ttctatgatc acggcctgat cgtgggataa cgtgttagaa aaggatttcc
   172861 tgcaattcag atcagcagtc ccatactttt ctcctaattc tagtaataat aataagaatt
   172921 tctttatata aagcggatca taagttccag ttcacttctc cctggaactg tttaataggg
   172981 catctttctc taaagagaga gtatgagtta agggatttag acaagtagaa taaagaactc
   173041 ccctcccaaa gagttttcgc ccgcgcctgt aatcacgtca aaggagagag cgattgagag
   173101 agtggattac gaccgttaga gattcgcctt tgcgcattga taccgataca aagagcagat
   173161 attggagatt taggaagata gtaagcaaga ctgaatcgac tttagactcg ctttacatta
   173221 cgaaatacca ctcgagtgat aggagaccta tactgcagct cttgctattc agcataagcc
   173281 gaaaggatta ggagatgaga tgtgcaccaa aggcgaaacc tattcttgtc ttgatatacc
   173341 gaaaacgcaa caaggaaaga gttgtttcat cgtccgggtt gagaagtagg tagaacgccg
   173401 catattgatc gagtcagaat cctgaaagcc tttccgacaa gcatctcagg acgaaggaag
   173461 gggccccatc tcgcaaatgg ggaagacgac tggctgtcat cccagaatgt aatcaaggag
   173521 cggaacagag cattcaagat cgaatgaagg gtgggagtat accaggtgag cttcaggcaa
   173581 actgtgggag tagatcaggc ttactaagat tgtatatatt acattaccga gctggtaatt
   173641 agagttagaa gctgttcatc tggtccttac tttcccccac cttccgtagg catgttcggg
   173701 gagtagcctg ctaaagttta cacttgttct ggctttcggg cagtggagga tcccgaatcc
   173761 cggggatccc gaggcggctc ccaaatatga cgtgaaccct acaatcacca ccaaagacaa
   173821 taattccgaa cattctttta ttctcaatcc tcctcaaatt gatagctgtc aaggtcacgg
   173881 tctttaattt gctgctggta aattgaattc atgattcggc gtgccccttc ttttgtagga
   173941 ttattctctg gggtgttggc tatatccgcc aatacttcaa cgagaattgg tacttttggg
   174001 gtgtgcaacg tccttcccca tattatattt aagaaaaacc ctcttcccat gctgcctgcc
   174061 aacgactact ggtactttcg ggtcatcttc agaggccccg cccaccccac cttttacatt
   174121 cttgatctat ttttacccaa gtttcatttt tttctaggtc atttcgaaat tgaaggaggt
   174181 gagcaattct atcttcttcg tcgatgtcgt ccacatcgaa aagaaactgg accgagtgtt
   174241 tgatgttgtc caatttggct tcatcttcta taccggaagc gcgagcgatt tcttcagctc
   174301 gatgaacaat ttcgtccaag agtttcttac actcggccgc attcgcctcg ctttcctcct
   174361 ttagttcggc gtcgttcaaa ggtggggcgg gctcgtttag atcaggcaac ccgcccgggg
   174421 ccgaagagcc cgaagggccc atcatcttac cggattcagt ctcggcagtc atgacggccc
   174481 ccacaattaa aacaaagggc agaagaagac tgccggggca gcccaaccac ttatatagag
   174541 ctaaggatag ggcacgccac cccacaacga acccgacctt tgaaagcagg gtctcaaacc
   174601 agtccagcat tcccagttga agacaaagaa gatagataag actggacact gttgctacaa
   174661 agaggaaagt caccgctttc ttacaaataa gagtagcacg tttgaacaat aagaagaatt
   174721 tcttcctcaa tatgcttagg acccggtcag actttctcat ccgagagttt ttgaacactc
   174781 tctgccgcac tcttctaagt aatgcgctaa acaatctcga gttcatctta gaattgttaa
   174841 gttttgcttc caccggttga tagaccttcc actatcatta ccgacaacca gacatttcga
   174901 cctcggcaat gtctaggatg ggatttggta ccctagatag accgacgctg tagaattaag
   174961 aattaccaaa ttcactaatt ccctctgctg ggcttccgct tcacccagaa tttactaaac
   175021 aaactcatcc cggcttaggg gacttcgttt gtttagcaca tcacttagtc gagaggtctt
   175081 tgaaacctcg cattcttttc aacattatat actttattca aactgacaga aaggaacaaa
   175141 ggagagtgtt taatacgaaa cgagataaga aacgaagtag ctcgactata aggagaggag
   175201 tgaaaaggag ctaagggcgg ggtggcctag aataaggcct ctaatagagc tccttattcg
   175261 atatggccag ttcctttccc ttgtagctcc gtagcttgag ttccttgttt gagcccttga
   175321 gctcgttcgc tgaacacttg acaatagcaa aaactaagaa attttacttc taatgaggat
   175381 attctatgga tttctagccg tttttattga aattacttgc cgtgtaggtt ctatgctcat
   175441 tctacgataa aatatgtaat tcatcttctg gaatataccc ttggttttga agatccaata
   175501 gagaactcta ggggaacccc ttatttctaa aaaacccttg tcggggggct cccttagcag
   175561 tagggaagag gaaaagggtg ttttaccacc tccagccctt tgaatgttac tgtcaatgta
   175621 tcttgatagt aaaggttggt aagactcaag aaatcaatat acagatggtc ttggcctgat
   175681 tgcccatttt ctccaaggct caacattgct ctccaattag agatgcttct tgaagataga
   175741 gtaccactaa agttgttcaa agcaatatca atgatttgaa gattttgcca gctgttatcg
   175801 gcgggggaac agctaagatt tccgtggaac atgttggatc tcaaaactag tacccgcaag
   175861 cgagatgagt tcttcagcat gcaagggaag gtatcttcaa tttggttatg tccaatgttc
   175921 tgaactgcca atgatgtgca gtttactagg gaacctggaa tcagtcctcc tagaccattt
   175981 ctaccaaggt ctaatgtttt aaggacacaa ttggctggaa agttatctgg aatggtgcca
   176041 tttaggttgt tactacctag atgcagcacc ttgagactct ccgtaccttc aaataaacag
   176101 tctgttctgt caaagcattg ttggaaagat cgaggacctg gaggtaactt gcaccacaaa
   176161 tggattttgg gatttctcca gactattttc aagagagaaa aatacgggat tgttgccact
   176221 gtaaggtgaa atggaattgc tgaagttatt gcaggtgtaa tctacataga cagctggcgg
   176281 gattggaatg acaccctgga gttggttaga gtgtaaatca aacataacaa gattagcaag
   176341 attagtgaga ctatcattag tgtaaccatt tagctgaccc actaaaaggt tacaagagag
   176401 attcaaatgc tgctggctta cctttttctt ttggttttta catcttttta agcaagctaa
   176461 gctatagagt gagatccggc ggagtttccg gaggaagtca gaagggtaca aaaaagactt
   176521 tctaatcgag tggtgaattc accttttatg agaatgtgca tagacatgca tagaaaaagg
   176581 ctttgtgcag ccaaaggaaa ctgctaaagt acttacccta tcttcctatt atccttgcag
   176641 tcgtgaaaag ataaaataag agtgctacga gctcctaagc cccctttttt caatgtcatg
   176701 cctgccgagc cagtgtattc gggaacctcc ggagaaagac agagatataa gtgccgatag
   176761 ggcaaaggat tatgtccaga ttcccttaga atcttccttt cagagcaaaa ggaggaggta
   176821 tctatggata gaattctatc agaacccaac ccttcaagct acgacatgga gggaaacaac
   176881 tgatgaagtg gctgcagcta aaagatcgga taaagcagaa cactcagtaa gtaaagaaga
   176941 ctcggtacta taatgccgag ttcctagttc aagttatggg tactggtact acctagcgca
   177001 gaactgtctt cttggggtcg aaaggcgtga agcagctcga cttacaacat cgtcggaacc
   177061 atggaaccca cacgaaagtg gaatgaatga tcagccggac accaaataaa taaagacttc
   177121 ataaatgctt tctataaaga catcatagaa gcatagaaag taattctatt agctattatt
   177181 tatatcatat aagctgatcg tttatgctta tgatgctacc cggtatgctt tttcccgttc
   177241 ttgttggact ttcattggat tcacttcaca gtcaattctt cttgacataa agcattccct
   177301 ttagcagtta gttccttcat tgatggatta tacgccgact ggaggccatc tataacccta
   177361 gcttcagtcc taactcacac ggattccgac ccaacatggg cacttcccta cgtcaagtaa
   177421 agaagacatt cacctcagta aactgattca ttgaaggaga cattagctcg tgctttgatt
   177481 cttttgacca caagcttctt attgaaattc tacgggtcaa gataagactt ttatcgatct
   177541 cctgtataag gcactgaagg ctggatatca actagaagga caattattga atacggagat
   177601 tggagcacct caaggatctg taatgagtcc gattttggct aacgtaattc tgcataagct
   177661 agataaattt atggtagatc taaagaccca attttacact ggtagaagtc atcgaatgaa
   177721 tccagagtat aagcgactct ggcgaacagg tcaaatgaac attcttcgtg atcgtgaaag
   177781 gaatatttct tcccgaatgc taaaggatac acaatacaag cgattacaat atgttcggta
   177841 cgccgatgac ttccttattg gagttatcgg gagcaagtct gactgtgaga tgcttcggtg
   177901 taaaatcaag gacttcttag attctaaatt gaagatgaca cttaatcttg ataaaaccaa
   177961 gatcacacat gctcgagatg atatggctgc gttcctagga accaatgttc gtatcacccc
   178021 accacgtctt cggcccatag ttcattacga gcttctcttc tttaatgaat gggactgact
   178081 cggctaactc actttttaag gattttgtat cagcttaagc acatctctcg gccctaggag
   178141 gttgttttcc attgtagtca gctgagctcc ttcggaccct tgtttgtgcc ttttgcttgt
   178201 tgactctttc gactttgaga gtggtaactg gagctagcga gttgttcttc ttgttctgaa
   178261 ctggcaaaca agtaaactag ttgcttcgct tagccgcagc tacacccgaa ttgttctggc
   178321 cttactgata agcagaaggc ttcggttcca acagatgttg ctggggatgt ctcggctgta
   178381 tcccccaagt ccatccctcc ggttgagcac actaatacag agactgttcc tctagcgatt
   178441 gtggagcctg ctgattccat tgatggatct tcttctgatt cagatgctgc gcctccttct
   178501 gatcacatcc tcattcagga tatgccggtg cgtcagttgg ttgaattgcc gcgattgtgt
   178561 gatgatgacc agatccttcg caagcgccat ctggatcatg ttcaggtgca ttctgatact
   178621 gagggtccta tgagtccttc taagccacga gagatttttt ttcaggaatt tctaagtttc
   178681 catcaaaagc tttctgcttt atttacttct aacggggtat cggttactac aaaatatcgt
   178741 cgttctagga aacggcggga ttcttttgga cagcctagga cagtaatgac tagggcctta
   178801 gttgcaacat ctactacaaa tatccatgat taacggcctt tcacttcctt tctagagcgg
   178861 aatcctctcc gattgctgct tgcagaacta ttttatatat tatatatagt tagttaactc
   178921 taattaactg acaaagggtc tgttcacggg ggttgttgta gttttcgtag ttgcaagaat
   178981 tcgatctttg ctttgttttc agtgtatcgc tacgaagctt gtttttccaa taatgaagaa
   179041 agaaatatat atatataaag tgtcaagctc tcgcccttta tttagaaaga ggctaataaa
   179101 gtcatcggtt cgaatccgag gaagggcttt cgggtgttca aaacactctt tctttttcaa
   179161 ttgttaatta gaacatattt cttttcataa gaatgattga gatgtagatg ccgttttgga
   179221 acgcttagtc cccttcttta ctgagtaggg taggaccaag cgagaagact cctaggtagg
   179281 aggcttgagc gcagggacga tgacaacagc taatgggccg ggggataggg cggttgttaa
   179341 ctcccgtttt ggagtttctt agagtgatgt tcgagatcgc ctctgtgtgg ttcaccctaa
   179401 gtagctaacc gaatcggaac tgactgaaag gactgcaaag aggatataac tgtttagagc
   179461 cagaacacta gatgcagaat aggctgcaag aaaataggtt attgtctctt ttaagagtat
   179521 cttcaaatgg cgagatccaa agagtagcct cgaatgcagg cctgaaatct gacttagaaa
   179581 ggaagagaat gacccactag ggcaccccca caaaaaccga ccctaggtac ctctagctaa
   179641 tgaattccaa agctcttttc tattctatta gattagtatt agttagtgat cccggcttag
   179701 ttcgtcaatc acttgcgaga ttcaattgtt tggccttcca tgattgattg cgggaagtag
   179761 tcttttgact aagaagatac ctacgcagct cagctgtcca aaaatagaca atcgctttca
   179821 caatgaatga cttaactttt gctctccggc cactatgaaa tggaaataga tcgaaaggat
   179881 tttcactctt tcacagctag aaaaggtaaa aggtatgact ttgtggacta gagagatgga
   179941 cgaaagaagg gctcgacttc tgatagatga attagattga cttcctctct tgaaaaagag
   180001 ctgctgacca agtgagacag agataagcaa agttgttcta aacgatgatt cgacgaaagc
   180061 gcaagacgct agcagtccac tcttcgacga gggaaaaggc tcagaggact agcccttaat
   180121 acgagactca taggaagtct gagattctag tccactaaca cataagaaca cctcctgcat
   180181 aggaatgact agtcgataca gacgatacag gcgatacaga gaaatcgttg attaccttct
   180241 tcggtttgac tgagatcgtt agaatgagta agaccagccc ttattcttta ttacagttga
   180301 attagtctat tgatatggga ctttcccaat ttgactccat ctggttgata agcgtatgag
   180361 gcttacagag gttgttaaaa gatctcatat aggactttcc ttgaaactac tagtgatggc
   180421 taactccctg atatcagact ataccctctt acagtagatt tgtctcccca atagagcttt
   180481 ctttcaacgg ttgtgtgtga taagatatgg caggtaggac taatagggca tactattaca
   180541 gacagagaat gaagaacata agatgcgcac ttccctattg agaaattctt ttttgttagt
   180601 taggctggac cttctttaga taagactgct atttcaactt gctaaagagt accaatcaaa
   180661 ggactgccct gactgggctt cgctaacctg gcatgttttt ttggacggat tgattggagc
   180721 ttcatctttg aatgaattag gggacttcca tatataggcg attggaaaag ccttcgaccg
   180781 aataagagtt ctagatggaa cttctaggct gaggaataga tctaaggcaa ccgaaagaga
   180841 tgcgctaatg cgattgtcaa atcttcataa atcattcccc agaggtcagt ctctgtctga
   180901 gctctctgga aatagagatt ttaggcccgg agatgtagga ttccgatgtc cgacttcctt
   180961 tcttctttcc ctcttgggaa atgaacccta accctaaggg ttgactccct cgtctctctg
   181021 gaatgagaag caaccttttc tcttttagtt tgttccctct gttaaaccat ccgtagcttt
   181081 gacttgggaa agagagcaat gaagaccaag agagatcgga gatttcagta gctggtaaga
   181141 agatcttttc ttctttcaac agcgaaatcc ccactcctgg tccgaaagtg ttgctcgagt
   181201 cctacgggtc caaatagaaa ggcctggcct ggttaggtac taggacaaga ggtagaggga
   181261 gagtcgctaa gctcttggta tcccgttgtt cccttggagc tacttaaaac tagttaagta
   181321 ggacgcctag aagacccaat atgtttgccc ctaagccccc aagcgaaaac atgtccgaat
   181381 ggggagatcg gaaataacac tttaagataa ggtcctgaaa gcccctaaaa atccctaaac
   181441 gaaagcattc ggatgggatt gggatgatca catctagata cgtactacta gtctacgggc
   181501 tttctagaga ttgacataaa gaggaacggt gaacttaatc agaccttatg aaagagacaa
   181561 actccacttc tgatcctgtt gatcgagtta gtccactacc ggaaaaggct tcgtcaatca
   181621 gcaaattatc gtggcatccg gatcgggtgt tcataatctg gagtaaaagg attcgaacct
   181681 ttgcatgccg gtaccaaaaa ccgatgcctt accacttggc tatactccat aggcccgttt
   181741 tggacggtag gaacggggag agggggaagg gagaagcagg gctcgaagct aatcttggaa
   181801 aagacacagt cttctttgct ggggttgaag atagagacaa ggagtcttga gattctaggg
   181861 ttcccagaag gcgcagcctg cccttctttg attcaggtgt agtgtagtca gggctaagcc
   181921 cctgatcaca accaagcggt tcagattgtc aaccgctaat tgagaaaaaa actctcctca
   181981 ctcctggttc tattataaat ttaccggtgt gagcttctaa ttatgacaac agcagaaata
   182041 gagctaggcc ttttcttcct ctgtctatac aagacagaat tcgtgaaata aagacagata
   182101 atcctatcca atctcgctga gaaggacaga aagaatacca gcctatgcct tttcgctcct
   182161 ctccttaacg ttatttcctc tccaactctc gttacgtata ctccactcgc tcctttcagt
   182221 cgagtcattt catccttctc attcacctgc aggggggcag ggaccttgtt actgtttcaa
   182281 tatataaaag ggaaaactct gcatcggcct cttggactcc gggaaggcaa gcagcatccc
   182341 tttctcgcgg gtccatgtag tgaattctaa tcgtttttat tgcaacttcc attgaaacca
   182401 ctcccttatg tgctctttcg cccagctaga tatcaatatg tatctcaaca tttcctttca
   182461 caggcatagg cgaatgctaa aagaaaagca tagaaagaag cagaaataag tttaaacgtc
   182521 acttctccgg cgaacctatc gcatagccaa tccgctcagg aagtccgttt catttggcgg
   182581 tatcgtataa aagagaaagg attcatttag gagcgctctt ttcaaggtaa tttcatgccg
   182641 ctcaattggt cttaagaagg aagaaaagaa ggtctattca gttcgaaagg gaggcagagg
   182701 tttcttttta tcaaggcgct cgaaagctca aagtttttcc tcagaagaca aaagggagta
   182761 ccctttttct actatcccag taggcgaaga ggtattccat accagtgtca gcagaaagga
   182821 aggcatttac agcggggata ttcaatcgac ccggcccctc attttgtctt gctttctggc
   182881 tcggaagacg aatgcagccc gtagttagtt tattcaacgg agagggaaag ctgaattcac
   182941 gtgttaccag acgtgtaata actaataaat atgcatattt tacttccatg ggaagaatcg
   183001 atcgtctgta cgataaagac tttttagtct cattccctcc gggatagaaa aaatcctaag
   183061 tagcttcttg tggctttggg gtatctgaac ccagttggta ttcttgttcg gatgcttgaa
   183121 tcgaactcat ctgtttattt acggcaaaac cccgaccatc attcccaagg gaaatttgtt
   183181 gaattaaacc ttagctacga aagtaaatcc taccaataaa gagcgaaggg attaacagtg
   183241 gggaatgaat acccgaaaga aagtcaagca ggccctatct ctaaaagatc gatataattg
   183301 actatgcagc tagctatttg catggatttc cgtgaccgtc ttctttccta cttattgagc
   183361 tttccatcaa aagctttata ctaacttttc cttaccactc ggctggcatg attggaggag
   183421 atgccctgct tgttcaagag gttgagtagc cgacttactt tagtatggac tgaaactact
   183481 tccttcccct ggtaaatccc ttaatcgttt agcctatctt catccttcgt cttctcttgt
   183541 cttgtgtcca caccagctgc ttatgacttt ctttctgagg taaagacgta ttatcaccgg
   183601 tccggtaaga ccaagggcag aaccgggagt acaggtgcgg gagactgctg cgttgcagaa
   183661 gtgtttgggt ttgtgcttgg atccagaacg aagtggctcc ccgatctgta attaattaat
   183721 ttcgtcaggg cggtggatga ggtaggttaa agtttgagtg ccatttagtt tgtctagtca
   183781 gtgcactttg aaacaagcga aatcgaccca tactcctcaa cctcgaagaa gagaccaccc
   183841 aacaagcatc acagtcacag tagcaatcgt agggcttctt cactcctctc cctgttaagt
   183901 cgatccttcg tttcttatct cgtttctact acttccaact ctcgctctgt atactccgct
   183961 cgctcactct cacctctccc tgttggtcga tgtaattgag aaactcaaga ttttgataaa
   184021 catcttctgc catatgtact gagattgatc gggagacatt atgttatgtg aaagaaagcg
   184081 cacaaccttc tgtcccacgt gtggatgtca aggcaacgta gatctatata ttctacgaat
   184141 aagaaattcc gcccatggta tggtgggtta ggtttagaca caaaacaggg ctacggctta
   184201 agctaaagaa atgaaattcc gggattaacg agtctttctt agttagctgg gcctgggaac
   184261 tgtgaacaga gttcctatct ctgactatga aaccaagatc ttagtatggc ctgccggtag
   184321 tagtagtggt gaggtctgta tttacattga ttgtcttgta gcttagagac tcaactgaga
   184381 gactgtaaag caagtagttg tatgttcgac aagctagtga ctgagattgg cactccgaat
   184441 gtgaaagcca ttggactatt ctagctaggc aagtaggctc attataatag aaatgatctt
   184501 tctagataac atagtatgcc gggatgagtc tgagttccag cttctctttc tcctacgaga
   184561 ccttacagtt taccagtctt tatctgccta catgcccccg aaatatgatt ggctttccag
   184621 ggatgtctta ccgcttcccc cagtcaagga gctctgtcta cccggaaaag aagctactag
   184681 tgtaggtcct ttctcttaag tcagttagtc tgtcttcttg ttagcttctt tctaacatag
   184741 aagatgaaca cacagctaac acttacttct gatctttctt tgattcgctt ggaatgttag
   184801 agtgagagct aggccttccg cctaaagtcc caaggtttct catgagaaag actatgactg
   184861 agatttcact accttcccta aggggagcgg gttaggcagc tacgttctgt tcctactgtt
   184921 ctaccggtgg ttgcaagcgg agaccaattc actaggtgcg aaagtcacgc ctaccgactc
   184981 aggtctgaga gctttctttc tctttcggag tcagattccc gatcttctat atcataagaa
   185041 tcttattaaa agagtaccat aataagaaag agctagatct cttatgtcga aactcttact
   185101 caaagtcttt ctctaaattt tggtaaaatc tttgtatttg agcatattac gtatgagatt
   185161 ggatctatga cctatgtgag gtagctgaga gattgttttt tagctctgat agaaagctat
   185221 gagatgctct tcgcttctct ttcgagatcg ctatgagaaa tgactcggat tattggtcac
   185281 taggttccca tcgctagtag tcagaacgga ttaaagctta ccttattaga aaaaaggaaa
   185341 gggggagggc ggtactggta tccagaaaca ggcgggatcc cccccaagct aagattcgaa
   185401 tgtacaaact tcatggttga atatgaagct tgtaccctag gattaagggc ggccttgagc
   185461 atgaagattg aagacatttt agtattcggg gattcggact tgatcataca ccaggttaaa
   185521 gggaattctc taagcactgc ttaggaatgg gcaattactg aaactggatg tgaaagattg
   185581 ccaagccttc ttccctaaga aagaagtact gattgagaca ggctttctca ctggattggc
   185641 tgcaagaaaa cgacagttca ctcgagcaaa gcgagaggaa aggagcaatg gatggctggc
   185701 cctagatcta gattgattta cttggtaggg ttctaccttt gaggtagagc gagaggatga
   185761 cacttctaaa cacctggatc aagtccaagg aaatgagccc tctttaggag gtagtatata
   185821 cttctggacc cattgggaaa ggaagaccca ctagcttagc tgaaaataga tcagctatta
   185881 ggaactaacc aagcaagcaa ggaaagatta actgcatggc aagttagctg ttgtctcttt
   185941 cctggaaaag acagactgac ttaagaaaag ctctcgagaa agggaatcca agtttatagc
   186001 tttcttttct tgcctggacg gcagaggaag acaggaacgt tccactggaa cggaggaatg
   186061 ccacttaact atctcttttt ttagaaaagt cagacgggat aagcctggtt gagatgtcga
   186121 tgcctggaac ttcactgtat cacttgactg cttccaggta gatagcattc cagaaagaga
   186181 gtggcctgat tccgctactt atttccggta cgcccaccta aagtagaaag actttctttt
   186241 ctgcttagat tcgggacctt ctcgaacacc gtctactatc tcaagctgtt ttttctgcga
   186301 atcttctttc tcccagagaa caagcttaga cacgtatgtg ttacgcataa aacataacta
   186361 gcttcattct gctttgctct gcagtcaaag agacgactgt aaacctctta tctatccttt
   186421 caaagaaagg aaaaagaact tataaatgaa ctataccact cggtatggga ttcaaaaacc
   186481 ctctttcttt agcctttttc tggagaaaga tgtgaatagg ctagctacaa gaaagcttta
   186541 gcctagccta gtagagagta ctgtcaaagg cataaaaaga aacttctagg atacttactt
   186601 tgtaaagtaa gttgacatgg aagaagggct gtcttcgact catagaagaa ggaagcccac
   186661 tctttttgtc tatttaagac aagagtagct tcccggtccc tcttatagag ggttcctcta
   186721 ttcctatttt ctaggcttct ctatcacact cttctcagcc caggccagat agacgaaaga
   186781 gggtatgaag atctgaagct cccgtagttc ctttttatgt tcaagatgag ccaacccaac
   186841 ttcctttttt actttcctaa aaccggcgaa tacccccacc ttcatccttt ggcttgcaaa
   186901 ccttgtgcca ggttaccgtc actgacttat tttctccggg acccatgacc tgacaaagtt
   186961 ccgaacccca tctctcccat ttcattgatg tctgcccaat aacaagaaac tgcgaaggaa
   187021 tggataggcc ctactactaa gaaaagagaa aacaaaaaac tcttcctgcc aggttgagaa
   187081 gcttgcccga ccagcccgac agcctagact tcaccttctc caccaatggc ctttgtaaca
   187141 gcttttttaa aacccattca tttgcctaac ttatccaatg ccatttttat caatctttct
   187201 tcttgttata ctttttataa gagaattcgt acgatattaa gggaaaggaa agaaaagaca
   187261 gaggtagcct tgccttcatt gatggacgac tacctatata ccctactttc atttctcctt
   187321 ttcgataaca ccctaaaaag gaatcgaatc ctactcttcc taaactggcg gtacttctcc
   187381 ttagacgata cgggtatagg aagaacagag atgaaataac tcgaacgaaa aaggttgcta
   187441 tacttcatat agctcgaaaa acctctagtg aaagggcaga gaggggggaa gatagaggag
   187501 ttcagtagat gagtgagtca gcccggtaag aagagtagta gtagctactc ggattccgat
   187561 gtgcgcacgg aagagttgag ttcggattga agagtcagta tcatctaatc tattgatggg
   187621 caagcaagaa tagaaggatg acgtggactg ggatgttatt gcagtgctaa cttccatgga
   187681 tctccctgct gtagttgagg atgaccgcaa tcggtattcc aactgtttcc gatgtgagcc
   187741 ttattatcct caccgagttg cccgtcaatt cggcttggtg tttagcgatc ccggcccgct
   187801 tcgctgcata ccgtcttctc tttctctttt aatggagttt tacacgctcc ctttcatcac
   187861 cacctatcct ggtcttcttt ctaagtaccc gactgcttca ctcgttctct ttgctgcttc
   187921 attccttttc ctataaaatc tttcaaacct gatcttagtg aattactcgg cctggtacca
   187981 gtttgctagg agtcgtagat cccatgaacc ccacttgctt gagagagtag gatcccgtct
   188041 ggtcgggcca tggctaacta gaaaagcaat cgtctcactc tgctcctaga gcaaagggaa
   188101 gtaagctcta ttctttatta ttatatatat tagcccttgg tgggctctcc tctttcacct
   188161 agatctgact aaagggaagg aatggtcgaa ccgacttgtc gaaactatgg tgggcttcct
   188221 cactccgggg atgcattttt agacaaagtt cgtcttacgg ctcaccttga agacttccac
   188281 cctatggctt cgcttacgct tgcactgaga tagtcccagc ctgccgaata gcagataaga
   188341 tatagggaag ccctagatgg aaacattcca tttctttcat ctttttccag ttgtaagaag
   188401 gctagccaga aggctcctct atccattctg gctccagaat tcccccttct tgaagagcgt
   188461 actaagtcag cgcccaaagc ttgacttgct catgtaccgc atcattcatt ttcattatat
   188521 tctttcccta gcccggctta ggatctaaga cctataatct tagccttcct ttttggtatt
   188581 aagctctacg gttttgagac ctgggcactc agtcgattct aaataactca aacaaaggaa
   188641 ttagagtgct taccttatcg aggtaccttt tcatggtggc atccttggct tcataagtcc
   188701 tgttgacttg gttaactatc aactgtgaat caccaaatgc ttgaattttc tttgcctcca
   188761 acttgcgggc gatttgaagt ccggcttcgt attctgcttc attattagag gccgggaagt
   188821 aaaatcgcaa ggcataagta gtctcaaccc cgtctgggtc agtgatcaag agtcctgcac
   188881 ctgctccttc gactccggat gcaccatcaa caaacagcgt ccatagctca attccatcat
   188941 ctaacaataa atttattata ataatagaag aaagctgtta acgtaggtcg gcgtagataa
   189001 atgctatccg actggaatga tgtccttgct tgtacttatt ttcagttagt gttcagtgta
   189061 ccgctccgaa gcttgtgttt ttttccaagt gagatgtcta agatcaaagg atggagggta
   189121 agaatcgacg aggaatctat aagataaaat cgtgaattca aaagcgtgac gagaattctc
   189181 aactcgagat gttagagggt gcaaaatcaa tgggtgccgg agctgctaca attgcttcag
   189241 cgggagctgc tgtcggtatt ggaaacgtcc ttagttcctc gattcattct gtggcgcgaa
   189301 atccatcatt ggctaaacaa ttatttggtt atgcaatttt gggctttgct ctaaccgaag
   189361 ctattgcatt gtttgcccta atgatggcct ttctgatctt atccgtattc cgatcgaaga
   189421 aagaagtttt ataaagcaag cacctctttc tttcctttca taacggaggg cccacgttaa
   189481 acagattggg ctcacagaat acttcagggc tggagtgaag agccacaaaa gcacctgtca
   189541 ggaactgtat aaaaagtacc gagaactaca ttgggtctga tactaacttc cttgaaaaga
   189601 gggagacaag ttatgtaggc atctatccgt gcagaagtat cggaagatcg atcccaagcg
   189661 gtaaaagaaa ggtctaacag tcggactagt gttaacaatt tcccattgtt attgttgtta
   189721 gtcaagtcat caacgaaaac ggaaagatct ggggcctgta gagtttcggc cctggaattc
   189781 aagaagcaac aaacaatgct cagtgagtga agtcccccga aacctactcc gtatctggcg
   189841 tcggtaaacg gagccttttc agtactatac tatgagaaag ccccatgaat ggtccgggat
   189901 tctctgtctc tcagatgcgg gacagataaa gaagagaaag tagagactgg ctattcactg
   189961 gctgcttact ccacgaagga ataaggagag cgggaaaccc tcgataataa aataagtctt
   190021 ccgaagatac ggaaaaaagg agtaaagagt caagagggat aaagaagagt gagttggtga
   190081 gggaacgtag tgtagtaact caaccataag cagcgaaaga gagttccccg aaaggaacag
   190141 gatgagtttc aaagcataag agccagtaaa gcagctttct tcatagaatt gaagtggaac
   190201 ttcaactggt agctctgtga cttgaagatt aaatcccgga gtcagaagac tagaagtcgc
   190261 tgcccatccc aagctgctca gctctctctt tctgttgtgt cggaacgaat tgatggcatt
   190321 cccggactct gaatagccta ttcaagcatt cccatagcta gagctagaaa ctagccgcca
   190381 accataagag ctaggagagg gttggcttag taagtaggct taaaagcacc atttgtcctt
   190441 ttttggaaga aagggatcga ttgtgaccga agctctcgtt tatgatctct gtgggaaaaa
   190501 gggttccacg agaaagaaga acaaaggcac atcactacat ataagataag aaaagaaatc
   190561 gggcactcaa aacgggaaag aaaaatcaac cttattgatc gggaagcgcg ggcaatccca
   190621 tgtttgttcg ctccaaaaaa ggggatacct cagggataag cctgacccta ttccggactt
   190681 tatgcagggc aggaataaag gcccgggtat cgctacatag gctaatagca tagagcgtgg
   190741 aaggagtgga agtgggaacc taaaaaagag aactcttagt ctcaattaca tcgaccctta
   190801 catagaaatc ttgccttata cctctttatg tgtccctgga aacgttctcg tagtttagac
   190861 ttatattata taatatacca ctttcggtac agaaaaatga gttgtccagg aataatagtt
   190921 tttgtcccca ataggctctg gagcaaagag tgggattacc cattttttct cttttcaata
   190981 tgggtccctt ggactgccca ttcctggtag tctagcccag tctgtccatt attattttgc
   191041 catctagcga agtcgagtag ttagcacccc cgaagtacct tcaacagcga gttcccgtag
   191101 atgaatatca ggaataccat ttcataggca gaaagcaaga cagtcaattg gagtagctcg
   191161 ccggtaggtc catctattcc tcaaaaacag cttcagttgc aaggaacttt ttaaataaga
   191221 tcattgaaaa tttcagtgac acaggccaaa gccaaagtta tctttcgaga aaattaccta
   191281 ttattataga atattccaat gacagagtga cagagaggag atgcgctttt agaaaaaacg
   191341 atattcggca tagccaatta aaagcccagt tccaaatcca ccaggcgagt gcagcctcac
   191401 gaagagagtt tcctattaaa aaagatatgg gatcgaaaac cagactacca tagattggcg
   191461 gccaatggct atctattcga ttcgagctat ttctccactc tccatcttat caccatcctc
   191521 ataccaaggc aatgccaaga taaactcttg aatgaggggt tagtgacctc ttctaaatga
   191581 atggattacg aaaaaagcag ctttaatgta tcttataatg gaatggtaat tcaaagtcat
   191641 ctggctccag ctaaaaaaga tctctttcgt atgggggcct gctatactaa tcctaaaatg
   191701 aaaaagtcca ttgagggcac tagttagcgt acatagttgg tataggaaaa cctgcttcga
   191761 tgagggaaac tagatttact gcacctcttt aagacgggct ttcacaattc gttaagcttt
   191821 gttgggatag ttgaaaggaa aggaattcag ctaagcaaga tggagatgga aaacagttcc
   191881 tttagagtag gaacaagcgc ttagatgcat tgtggaagtt tgctttaggg catttccaac
   191941 ccaaaacata tcctcttttt accagtctac ctaataggct ctccaagcca gtttgaatat
   192001 cagttatagt ttttttccct ggatttttgg ttttctagtt cgagttttac tttttatctt
   192061 tttatgttta tatattatta ttataagcga tcgaggtcga gtgaaaaagt cttcgttaac
   192121 gaacgagagt tgaatgatta tcaagcgacg gaataaagca agggtcttag ccagtgaatg
   192181 ttctttcttc gaggggcatc ttgcagtcct ttcttttcct ccggctgcgt attttatcct
   192241 cttctcttcg cttttctttt tcgttcctta ggtctgtctc cttcggcgga tcttgggact
   192301 ccttttgctg gcttcgggct ttgatctttc tcttatctgg tgtggcgtcc tgcttcatct
   192361 ttaggtgtcc ttattggtct ctatccgcca gtgcgtagct ccgtaacttt ccccagcggt
   192421 agccgcggag ctcgcacaac ccaaaaaaga aaaacaaagc gtggttcatg gtaggctctg
   192481 agaatggtta gggtaggggt ttagcccttt ccattgaaag gatctaatgc agccttgcct
   192541 tttcaaggaa agacgaggtt tcaatcatta tccttttttc ttctttccag ggttttagta
   192601 aaggatctcc agcatggaac gatgctcctt ctgatgcccg tttgccaaca tccagaaaac
   192661 ccgccttctc acgctaatga aagcccttaa agaacaacta gtgctagagc ctttccttcc
   192721 cctatacaga aggatactct atttgttaaa agtaactatc cagaagagac caagtcgttt
   192781 acttcatatt tgtgactctt tccaacaatt ggttctttaa ctgacacttg actcgaaccg
   192841 cttgcctaaa ctagctactg gaaaagaggg aattgattca agatccccta caacccgaga
   192901 gtaactctct atcaaagcac ctgcggtggg ctaagcgcaa ggagtcttat tgtctcgata
   192961 ctggcagaag caccagtaga agtaagccat atggagcgaa atcccgacgt tcgtaagcgt
   193021 gattcttaac tccagtgcat ggttccgatt cgagaacaaa tagcgttaag aggcaggatt
   193081 cgagctttct ccttctgaga ccttttttag atcagggaaa actctttctt ttttcaggat
   193141 aaaaggcttt gccgcctgac tcactccgaa aagcaaaaag cattctttcc ggatgcggga
   193201 gtgagagatt tacttccgct cagagactta ccaccagacc gggcacttac gggtttggag
   193261 tcttttgccc ctattccaag cctttttcta agcaagatag gacctatctt atcttttgat
   193321 gtttatagga ccggtaaatc ggtaaaagag aatacctaaa agcagccttt aaaagcagca
   193381 taaagcgacc ataggtcaac ctaagtaaat ctaagtctta ggtcctaaga aaaggacttt
   193441 tttaacagga ggaaagctgc tcttgttctc tttcctaccc gaggttcact gtttactagg
   193501 cttcgaattt cgaaagaaga gttcccagat agcgcaccac tgttgtatta gtataccttc
   193561 ccgcgctaag ttcttccaat ctctgtacta agtaactgaa ctcggcagtg ctgctatgag
   193621 ctagatttgt gcgtacaagg gtaaagaagc attctcacat gcctttggtg acaacgtagt
   193681 ggggttaaaa gaaaatcaac tagaagtcgg ccgttaatat ttcttttttg tggaatacct
   193741 taagaagaaa tatgctactt tattgttgta acgtgctcta cctcgggtcg ttgtgcagct
   193801 agatcctgaa tttcatgcca tcatccactt tatcggctac ttactctcca accgtcctct
   193861 cttatctatc taagcggata gaatccgaaa aagggtcgaa gggcctgcct aatcaattgc
   193921 ttacatcgca ctcaaagcgg cacatgtagt cataatctaa ataatataaa gatgagttca
   193981 ggttaactaa gagaaaggat tgactgatca aaatcttatt tagcggagtt caagctagtg
   194041 ttggacacat cgtctgaaga gccacaaagg gccggtgtcc ataacaggtt gggtaagtct
   194101 caagaaccaa tgcctggatc ctctaatgat cagttgcttt gtgctagatg tcatgcagag
   194161 ttacacggaa gtggggcaga gacagaagac cccaacactt cctctgaaga aaggaagacc
   194221 gaagcctcgt tatcccagcc atcaacgcca agtagaggct gtacagatgc ccctggatta
   194281 agacaggctt agagggcttg ggggcatatc aatccaagca gggaatgcaa ggaaaagagt
   194341 cactttcacc atccccgcta ctgtgctcca ggcaatgacg agtcaggcac agcctagaga
   194401 caaccctaag agtttcaggc caccaaagac tccggtgggt cagtggtttg aacacaggcc
   194461 aaactacgct cctgggctcc cttcttcgag gtggattccc ccagatcaaa tgacaaggag
   194521 ccaaaagcga ggcagcggag gaagaagatg gctaggcgaa tgaggtttga atactccgag
   194581 tcaacagggt tggttggaaa gcctccgttt ttacctaccc ttctcagaag agccgtgata
   194641 aagaacagcc tcggaaaaag gagccctagg ggaaatcgga gcaggatgtg gatatgcatg
   194701 actccagtac ctgtaagacg gaataaaagc cccgctttga ccgaaaagaa tagatacaat
   194761 atattaaagt agatactgct ttatcaagac cacaccaaca accgatatgc gacatagacc
   194821 aatagtcata tccatgttcg cagatgcgct ctttcttctc tcttccttaa tttcaaggta
   194881 tgtatcttgg tccatcgcat gatgggactc agactggaac tgggaagatg tcctttcctt
   194941 gttctagagg aagggaaaag ctgtgaaagg gcacaaagcg ggcagctgcg gatacaccat
   195001 tttgaactta ataagataat aaggaatggt accaatacaa taccaaaccg gtaaggtaag
   195061 ggcgtaggaa tattatccct tttttttact aataatattg tatagtaaga aataggcaaa
   195121 gttgggccag ttcctctatt ctagtagtat agtatcttct gttaggtgca cccttttcat
   195181 tttatatttt atatagctgt aaaaagtagc cgtagcgact agtccttggg aaggactagg
   195241 aagaaaaaac cttagcaaga ggaattctat attgtcaatt atatattgta tataaagcag
   195301 ctacgacttc ttcctgctta gcctttgttg ggtaagcggc ccctgttggc ttggggataa
   195361 gtaagaaagg ggaaagaatg agagatccag ttcatcctca tagcaagagg tgcgtagcgc
   195421 ttttaccatt ctattttcga gatgcgaagt gaatggcata gtggatagcc tgccccagga
   195481 gtttagtttc gcctgtcacc ttacctcttg gtaagaaagc ctcgtttcca agatggggag
   195541 tgtgggcgag tgcttttcct cgctccgaac cttgccctgc taacgagcga aagaaccaac
   195601 ccttggctca agcctataaa atatttagag acctaggtgg ccttccctag gcgaaagggc
   195661 ccagcaccat ctcatccttt ctctacacca tcttttccat aaacctattt ctcgtataga
   195721 aagtgagtga aggtgatcaa gtaatgacta atcgctgccc tcactcatcc cttctggttg
   195781 ttctaaagtc ttagactttg aatcgctcac ttactcaaag gagttgggag tgaatgtcta
   195841 ctattctttg ttttactcgc aatctaagat cttgtttttg ggacttgccc gctaccaaga
   195901 tccttctctg cttcaacttc cctgccttgg tagcagctgt gaacttactt tccaatcccc
   195961 tcgttcaggg tggggaaagg tccctccgcg agtagtggac ttacccactt atccatagct
   196021 gtggacttat caactggtct actttagcct tcctcaaaga gcccaggaga ccccgcatcc
   196081 cttcactcag taagaaaact tgggaaacca ggttcaaggc caagaccaag gctatacatc
   196141 tcctcctcaa gtagggtaat agccttcaca tcgctatact tactgttcaa aaaaagagta
   196201 agatcaataa attgcgtatt gtagtgtaaa tatgaatctc gacatgcgta cccctccttc
   196261 ctttgccacc ttaacgctct cagtcttggt aaggcttccc ccttatttag ttttttagtg
   196321 aagtctcact tgatctcgtc tttattctcc gactcgaact ctagaacggc tagacacatt
   196381 cacgttcaat tgatcctttt ccggtttaag ctttaaggat ggcttaatca atgcctgtaa
   196441 atggatccag taccttcctc caccagagga tacgagacag ctcttttaca cagatcttac
   196501 cgcttttcat atagggttag ccttctttct tcttctcaaa gactgagtcg gataatgaag
   196561 aggtcaattc taagaatttt tttcttcttt tctttagaag cccgctttta gtcttcgttt
   196621 cgtttgtgta gttttgagct atccgagatg cttcaccgat tacttcggct tttaacccca
   196681 caaagggttt catgccatcg gtacaacccg gccgttcctg tctctccaac tagcagtggg
   196741 aacggaactt aaaacaaagc ctactaagct aaagctaagt tctttatcct tatagccgcc
   196801 ccgtgcatga atgtaaagaa tttgctcttt cctgtacttc ccatcacccc aagcaagcca
   196861 tctctgttta tactttgctc tgtaggtata tctttattct tttttccaac agttaccatt
   196921 ccaacagctc tatagctgcg gtaagaagaa cagggcagga gcttccttag gctatgcctt
   196981 tacaaaagca ccaagttttt cctacaagag cggaaaagtc accaacatcg gtgactagta
   197041 aggatggaaa ccagttccag ttttggcatc ctcctaattt aaaaataggg aagccggaag
   197101 ctgtgatgcg taaggtctgg gcttcgggac ctactgatcc gctgaagagc ctattgttgt
   197161 tgttgttgat ccacctgagg cggtcgtaaa ggctgtttca gtcgatccag ccgcacctga
   197221 aaccccactt aacctttaca caaccgaaac ccggaagagg agcggggtaa ctcgagaata
   197281 agaagagagg aaaggaaaag gagtcgtcac tcgacccgag gaatctgaag caaaggctga
   197341 agggagaaag gaatggattg actgctagcg tgctttcttt taaaaaggta gtttacgtgc
   197401 tttcttgtga atgtgaggac tggggaatcc tatttcgtta agaatgtagg tgaatctgaa
   197461 tgttgttctg gaaacggtcg tgcccttacc ctatcctaga ttccagcgaa actcaggtta
   197521 agcgaaagac tgattagctc gagcccccat ccctaccaag cgaaggttgt gagaagtgaa
   197581 agcgaaggta ggacaaatag cgtagcaagc ggccggtagc aacgcaccta ttggttaata
   197641 tcctataggt tttggatgag atcagtaatc gttcatttag taattgagac gttgtcgtta
   197701 atgaaccact atgtactatc aacgataaaa acggtaatta tagtcttcgt tacaagaggg
   197761 gggttcctct tgggtactaa atccctggga tagagcggat gttccggtcg ctagttgctc
   197821 atggctactt ttcgcggcgt gggtttaacc cgttcgagta acccaataaa gtatcagaaa
   197881 cagccaattg cgtatggcgt agctacttct gcactctctc ttataactgg attctatgga
   197941 acacctgttc acattccgtt ttgacatgga cccggaacca gtttatgttc tgactcgaga
   198001 atatggaaaa gggggaacgc atgaagacgg cccgtactca acgctatctc ctaaatcgtg
   198061 gatcccgcaa cgatcgatac ctcagaaaac gccatgggct acaggggcta tatcctaggt
   198121 tcggccggat gagaaatacg aaggagaatg gtcctcaatg gattctccga agaaagagaa
   198181 gtttctcgta taggtattcc taacttgttt ctctccgcaa caaacagtaa attcggagga
   198241 caaagggaga agtcagccaa tgaatagtcc aaaaagatag gtattcgcgg ggtatgcaac
   198301 caacgagtag agatttctct atgtaggttc ttctgaaaag aggtaaagta aattggggtc
   198361 ttcgactggt tgaaatacac gttttctctt taatccaatt aacggagctt ttagaatcgt
   198421 agttgaagtg ggtatgagaa ctcccgtttc ttttgtcgat gatcccccca gtggcttatg
   198481 ctccggatca tccttcgcta tgagagggcc tattccggta tcgcttacct accacatttc
   198541 tattgatctc tgccgttccg tcgatagtac cttctaagaa gcagcttcgc ttaccactca
   198601 taaacaatta tgatccaaat gcatctatat ttatacaaat cgaccgagaa acaaatagca
   198661 tatatactaa ttggtttcgc tgatcatatt tcatattctg gttacatatt ctaatggctt
   198721 taccgtaggt tgctagacta aactcgttca atcagtagga attcctcttg atgatgaata
   198781 gcggacattg ccatgaaagg agtaggaagg ctgcgttgat gcgagtagtg tggatccctt
   198841 ctgctgtgag gctgagatag cttattagga taaagccaga gaagatctag agaacggggg
   198901 agaaagtaga ttagaaagcg ttaacaagac tatcagacca aggaaaggaa cagaactcct
   198961 ggaggaagta aagcaactac ctaaggctta aaatgacata gaataagtgg aatctcatgc
   199021 aaactgtgag ggaggcgcag attcatttca tcatagcaaa gaagatcaat tgaataagag
   199081 aggaaagcac tatctctgat agacgccatt gacatatcct gtttcccccg accagttttg
   199141 tcgtgctgcc ccagtacaca ccccattgag gtttccaaga ctgaaagata atcaataggg
   199201 gggcgaccgg gttctggcgg aacaagtaca ggcaggcggg tgaaagaggt atgtcttgat
   199261 ctttcttatc aaactgacaa tcctcgttcc attccatcgg agcattcttc tgaaacagct
   199321 tgaacagagg ctcacaggta gaggtgatca gggaggccga tgaagttgac gcgtcccagg
   199381 agactgaaac ttaagtttgc gtctttggct ttggcatctc acccggaatg ctaccagaat
   199441 agaaagggca cacgaattcc ccggatgggg gttaattccc tgcaaggact attacacatt
   199501 tccggaagaa ggaatgagaa ggcggatcgt ctttaccgct tccgtttaat tagtaaaaaa
   199561 ctacctatag tctttgtggt gtcggtggtc aataatgtct tacctcttcc ctcagacttc
   199621 ctttatctcg aaaaagacta ttaccccgcc ccgaacccgc tttttttagt cttaaaaagg
   199681 aaaactcaga catttcttcg tgtcttcgtg accctcttgc tttcaaaaat gacttgcctt
   199741 atcctattgg gataggttca agtcctatta ctgctatacc cgtatacccg ggattactgt
   199801 gagccctccc actattggaa tccgtcatac cttagacacg gtaggatata gtaagattat
   199861 aacttcaagg tccttatacc attacacaat ggagcacttg cttacaccac tagttagata
   199921 actgtatcac tgggaagggg atctattttg aagaaagaaa acagcaacta ctctcgatgg
   199981 taaaatatag tcaaaagcac tttcttaaag aaacaaggta aaaaactagc ctattggagg
   200041 atgataatga tacctttagc tcttatgctt gttatcccag gcaatagaat atgcttagcg
   200101 ctagaaagaa aaaatgcaat tggaggagct cacctagacc ctattgtctg tatggaccgc
   200161 tactatggat ttcttactta ctaagtggcc ggcgtctttt ctcctccgca ttcgctctgg
   200221 cctgttaggg aggaacgaga cgtagagcta ctctttttgg aagtaggaat gcgactcgat
   200281 acgaagactt ggtaagggct tacttcagag tagtacctgg atgtattagt tagcctggaa
   200341 tggaaaggct caaatgtctt aaagtacata gatagagata gatgcgaaat ctcaagtcag
   200401 agacaggaat tggagagggt cgctttttaa gacattacaa ataagtcgac ctttatctct
   200461 acctgtgaag agcggaggga accttacata acttggggga gaaggattct aattcaaaat
   200521 agaaggcgct tctcattata tcgaatatat aagttaggcc tgtagtactc cagcgatgga
   200581 gattctaacc cgtttcctgt aggtagtata atagaaggct accagactcc attgttctgc
   200641 cttgtggtgc tttctgggtc taaggctcat ggaaagagat tggaattagc agatagacaa
   200701 taatctaggt tgggaagttg atggctagga agtagttggt tcaaatctcc ttctccagtg
   200761 gtgagaaaga tggcttactt aatcaagtag tagtagggaa agtagactaa gaagagaaga
   200821 atgccagcac tgagccgagt cagactttga taggcgttaa gagctggcta atgagcctac
   200881 aagtaacatg gggcacctcg gaaacgttct cactgaatac taagccaatc tcgacaaaaa
   200941 ggcgtccgaa caagccccat ctacccatct aaaagaagag tccagtaatt aggattagcc
   201001 ctatcttccc tagaagcaag cctaatgaaa gaatctcaca aaaaaagatt caattccctc
   201061 tactcgctta cggcaggaga tgaaatgagg cttagaatcc taggcagatg agttgaaaat
   201121 gagtcttagt actaggattg gacttcttgg acaagagatt tgtccttaca ttattacata
   201181 ccattcctct aggtatgaga tctgttagct atatgtatag gaagggtaac ctaaccttta
   201241 gtaaaaagct cgacaacaga gttcactcga agtactttgc ctgtctgtct ggtctgtgat
   201301 taaaccaata tctctccggg ctgtgatctg tgacaatgga aaagttgggg ataaatagag
   201361 ggcgtagaaa tgttgattgt tctgaggagc cactaacgat agggttagcc agccttgaaa
   201421 ctagttattg aataaaaaac acaaaagtga atcaggaatc atttaactga tagctatgaa
   201481 aagaatatca aataaaaatg tttttttaaa agaaaaaaag caatccgcta ctctgtgaag
   201541 agaagcaaac ccgaggttgc cttaaataga ggaataattt tgttttatca tcccgacaga
   201601 aaagactacc cctagtgaaa catacacaat gaaaagtagg tccgtagacg gaaggcatcc
   201661 cctatgtggt taacatttca ccgaggtgcc tagcctttat gttatggaca agtaatccat
   201721 cccttctttc ttttacgtgt aaagttttct tttttaggga aagagaagac caactcagct
   201781 tgaaaccaat atccgatcga agcacttcta ccttcttcaa tgaatttaga aacaaatcga
   201841 gcttcctgtg caggatagct aggtgatcat tcattctccc gttcggtaat caacaccggg
   201901 tagctctacc aaacgaactc catacttgaa gctaggacca atccaatgaa cctggaaaag
   201961 accaaaccta tcttactcta gacaaagatc tctttctgac ctcttagact ccgtggtagt
   202021 ttcgggtaag aaggatatga actctattga gttacttgct ccctactcgt tcgtgcccat
   202081 cttcccatgg aagcctcgga aaggtaaaac acaatccatt tattataaag aactgccatt
   202141 gataccagag tcagccaaac tggaatggat agaatgtttt caagttacct taggctaaaa
   202201 aggattagga tgaagctgct gaagcatacg aataagtcga agagggtata gacacatgag
   202261 ggtgctaaaa ctttctcttt cccggaaaaa gtaacttcgg acatagaggc agtttcagtc
   202321 ctattgccaa tgacagacta gattgactta atgcatccac gggaaatctt tctcgggatt
   202381 gaggccttac agccgagttg ggatagtttc gataaggcca ttaagtaaag ccagctagtt
   202441 tagtttgatg aaaactttat tagctcgatc gtgatctcag ttcctttcga taggagttga
   202501 gcatatacct ccttagtcct ttaagctgta gttcagccag ttatattcgt aatatagtta
   202561 tcactgtgat aagagtgtaa tgctttacag gaactatcga gcgaattgag tggaaataaa
   202621 ataatacttg gaatgaacga gcgagcgggt tagccaagca gctgtttatt acgagacgac
   202681 taagtgggac cccaaccagc ggttggatag caacttcctt tgctagttgc tagtaaacgt
   202741 agatgctact ttcgcccccc ttgctttaag cgccttggct gctgtcgatt ctgtcctccc
   202801 ttacgctacc gtactttttg cttgagttct ttgtcctaag ttcgatttct ttcttgcttt
   202861 caacgtgtcc ctcagttagt gaagttgctg gcctttcgct tttcaccttg agttgagtga
   202921 gactgagagt cagggtgcaa gccaggggat gtggctagtc tttgactaag gttgattgca
   202981 gtttctccta gagctagagt cggtagctgt gattgcaata gtggaatctc tttagtttgg
   203041 tgctatcgta tataaagaga aagggtactt ttaggtatga aaggtaatct taactatata
   203101 tttcatatat aaagaaagat cggattgtag ggtagatgaa aggtatgcca gtttcatgat
   203161 tgcttttgtt ttctctttct aagagcggtc tgctctctta tttgatcaga ccactcctgg
   203221 tgttcgaact agtcattaat ggtcggctta attagtctcc tttcggtatg tgttgcgaac
   203281 acttttcttt ttagcctctc atcttctcta gagaagcaaa actagaacgg atagaacaga
   203341 tggtccaact acataacttt ttctttttaa ttacttccat ggtcgtgcct cgtggcacgg
   203401 cagcacccgt actattgaaa tggttcgtca atagagatgt tcccacaggt gctccttttt
   203461 acaatgttac tataattcct attcctatcc cttcattccc tcttttggtc tatctacatt
   203521 caaggaaatt catacgctcc acgaacggag caaaaagggg agtcttggtc agagcaagcc
   203581 gccctattct attatcagac ataattggga gaagctcatc cgaaactaga gctagaaacg
   203641 ccttatttcg tttcgttctc gttcttcatt tccttcttct tgaatccaag gccgacttct
   203701 catatttaga atctttctgc ggtgtgctct ttttactatt cttttgtact ttcttctttt
   203761 taccacgcga taggtcagcg aagcgtgagc gggcgcggag aaggaaaggc caaagacttt
   203821 ggcctaacgg gaatgagcaa cgacgaaatg acaagatgag gtgtccccgg cacccccatt
   203881 tagaaagaag ggtcgaagga aattttaggc ctgtagcttt ctccgcccct ccttcgtcag
   203941 gcggtgcttg tgtggggggt gcgccatccg aaatcgggct tgaagctctc accttaccaa
   204001 cgagccgaca gcggatggct gttggtcacg actactacca aaaagctcta atcaagatga
   204061 atatttcaca tggaggagtg tgcatcttta tgttgggtgt tcttctgtcg tgcgacccgg
   204121 cggcttatgt gcgacctgtg gcccacgcct cctatttgtt cagggcgggc ggcgtgaact
   204181 ctgattcgat ccgggtattc aatcccgccg ctgagatgct cagttgactc cttaaccttg
   204241 ataggaagat ggcttattcc aattcaataa ttcgtgcata agggtaagga actttggatg
   204301 aactaatgcg aatgggcgta agcttcgctg ctcggaaaca cccagtgctg accacactga
   204361 gagacacgaa agcgcaggta acgccagttg gcgaagtggc gttaagcatc cctagcggta
   204421 cgaaaaaggg ggtcgtgatg atatcatcta cgtccgtacc gctcctcgtg gagtagatcc
   204481 cgcatccaac caagtctttg accagggaac ggggaaattc ccactaccgc tgtcaggcca
   204541 gccgggccgt gagcgcggtg ggaacgggct tcccaaaaag ccagcccggg ccggggtcag
   204601 catgaagggg gcggccctaa tgttgtgttg gcaaagctaa cttcttgggt tgcgggcgga
   204661 aaaagcggac gtggggactc gggtcggggc gcagcgtaac taagagagcc attccattta
   204721 ggtcgagaca aaatgggcgg gcacgggcgg tctggtgtcc gagccgattg gtcagacgat
   204781 gagactactt cacttaaaaa atgagtatta gccgcctatc ccgtaatgga atagaaagaa
   204841 cgcgaagcgc tagcgctaca gggtcgtttt ttggggggga taatgtgaag aagcaagctt
   204901 atccccgccc cgaccggcag ctgctaggtt tccccatctc tcctaaactt cccccggtct
   204961 tcggcctgag ctgtatgagg cagaaactcg tctcacgtac ggttcggggg ccgagcccca
   205021 ccccagcagt cagggtgcgg cttaggtcaa ctaacacaaa gaagatacag ttcactcaac
   205081 gattgccctt gggttccgaa ctccatatgg ggacggagcg ttgttgtttg cgaagtctcg
   205141 atcatttaca tggacccact tttcattcca tttgtgggaa ttttatgatt tataaaccgt
   205201 ccctaacgaa cgatcggctc atgtttgagc atgatgaatc atttcgtgcc aacctgttgc
   205261 caatccactt tccagccgca tatgagaatg gaaaactgga gcattttctg catcggggga
   205321 tgaagaatca cgaacataat aatttctggt tgaccatgtt cccagaaaaa agatactttc
   205381 gagaaacgac gagcacgact gaagtggcta tacatacaaa tctatttacg gatctatatg
   205441 cttcgattgg aacttccagt tccagaacag gcggctggta taccaccata atgaaactgc
   205501 cttttatttt ttttatttgg atcggattta tgttggcttc gttgggaggc ttgcgtagtt
   205561 tgttacgtca actccaaaag gataagttgc gttggaattg agaaagttaa gtgtagttca
   205621 taattgcata aaaggagtca aagtagtgat agtaataaag agttacatgc tagtacgaaa
   205681 gagtctgatg aaacgaataa ggatgccttt tatgcagaag ccagagccga taggaaaaaa
   205741 aagaagtaat attagagtcg aaagtagctt gaaattgata aattttgaca ctcagataat
   205801 cgtgatgaat gaataaagtg gactcttctt ttttaattct ctgacgacta atggaagaga
   205861 agcgcttgtt gaaacagtcg gtctattgtt ttcagtaata aaagcaaatc actctggtcg
   205921 caatacctat cactagcctc gggctaagtg aatctatttc tgaccagtgg tggtgggtag
   205981 ggatcgggac accagtgtaa ttcctcatct ctaagtaatt ggttgtagta ggtgatgagg
   206041 tccttctcta attttatgag gaagccccgt agcgataagg cctcttgaga gaggctaacg
   206101 cgacagtcga ttaaataact cttctttctt gtttgagttt gcttttcgct tccaatcccc
   206161 tgcttgagtt ctaagatata gcttggctag cttgcttcga aagctgtcat gtcatattac
   206221 atagaggact gttaccgtaa ctgcttgact aagtcctcga taaaactctt cctttccact
   206281 tcagacatcc gctctgaaac aagcttggtg tatggcgcac cgcaatcaac gtatgtgagt
   206341 gaatgcattg gccgattctc atgcctaatg tctaagccgg atcctgacaa ctgtcttttt
   206401 ttccgttcac tcctcactct actaacgcgg ggtaagtgat tattgatatc cgactgccgg
   206461 tgtcggtacc tacgactgtg gaatgctttt attatgttaa taaaagagga actcaaagtc
   206521 tagttttact tcagccatgg tggacaggag aagcaaagaa gagtgaaggc gaagtgcacc
   206581 tgagctagaa gcattacacc acctagcaac gcttgaggaa caaagaatat gataacttta
   206641 ctaacatgat ggtatctcgg tgtggaagag ctggtcctcg atatggaaag gtgggccgat
   206701 tctttatgcc ttctcgcctg ccttgaagat gaaccagcca ccatcaccac tcgtggttca
   206761 cgtctttcga agaactatcg ctctggcgaa ttccaagtaa gatacgaatg aatcctaggg
   206821 cacaatggaa tgagaaggct tggaactata ctgattggca gtaatgcaaa aaatctaaaa
   206881 atagaataaa gaatagggag aatgcagatt tggtggtact tgaattgata ctcatcatgc
   206941 gaattggaga gcatgcccct aagggtactc ctttattata agttatttaa agatgtcaac
   207001 atccattttt gattccacag cggaaaaaca tcaaacaatt catgcttact acaggttcta
   207061 tttggcttgt cgaaatacag attaataaac attttggacc tcgattgtct ccatgcctta
   207121 acccatccta atcggagact tgaattggta attgattctt ccttgattta aggctggtaa
   207181 attcccagat ccatagcaaa catctcatgc ttaactcatc ctaatgtgaa ggtatgacca
   207241 tcctagtggt tactaaaata aagctagatc acaaggttca tctgcagaga ttttctaaag
   207301 atacaaatat caaggaaaat gcgtaggatg cccgctaagg ctctgtcaag acctggcgat
   207361 tagccgagtt ggatttaaaa gtcttccctt gcggatcaac gccagctaag ccctcgttga
   207421 aagctcgaat gatttcgttc gtccaaaacc ctcgtagttc atctgacaga aactccaagc
   207481 tatctttctg gggagaacag ccatcggacc cggtagaagg agaagaggag ggcggagact
   207541 tcgacttggc agaaaggaat tcgtctttgt cggaattggt ctcgtccggc ctcttagaga
   207601 gactgaagaa gaagcggacg gagacaccga gacggcgctt tctgcaggag gttggggctg
   207661 cggagttgaa gaattggcgg gggttccttt ttcttgattt gtgacatggc ctcggaagtt
   207721 actaggacta taaccactct actaaagaga gtggtaaaaa aattggtaaa tccaaaataa
   207781 aataaagtca agcttagcgc gtgtacggct agagagagcc ctactttata aagtatatat
   207841 tgaaagacgt agccaagcaa aaaacaaaga caatagaaca aacctatgcc gtcgcaaaca
   207901 atcagcgatt cccttatacc agggacataa actagggaac ttggactcat agtactgacg
   207961 cgatacacag acagatagaa tagccggagc cggagtacgg ttggaatgaa tggaacgggt
   208021 ctcatatccc gaagcccgag ttctttgtat tttcatcttt aagaaggtgt gaacttagca
   208081 gaggatgtgg aatcagtatc tccaatagca ctgagcggaa ccatccgagc acaccgcggg
   208141 gcctaggtta cttgttctct cttgattcag tcatttctac cggcgaaagg ctaacctctc
   208201 tactcagact atggctcacg ttacgtgaca atcttccccg catctgcgaa tagtcctgac
   208261 tagctttctt tcaactgatt gaccgagatg tgatgctcga ctgctaatgc tatgcctaaa
   208321 aggcagccaa ttttacctac ttttctcaat gatcttagct ttcccgcacc cggacttaag
   208381 gatttccttc ttctcctcgt tttcattggg gcactcactc gcctacaggt gagagaagag
   208441 tgaaaagctt cttcaatcaa cgctcttctt gttcccacgg tctgtctttc tatcggtgct
   208501 gacctacacg gactagattc aattcatctc gatgtgttaa accctctcgt ctccttaata
   208561 aagtgtaatg tttgcttcct ttccgtgagg aacaatccct gcctcgagaa taggatgctc
   208621 ttatttttac gagaattata ccgaacacga acaatcaccg gtcttccata gttttcatat
   208681 gctgagccca aataagaaag agaacgaatt agaagcttag acttcttttt ttccctcttt
   208741 tgccccttgt catactaaga atagaaggag cgagtgttta atacgaaacg agatgagaga
   208801 gcgcggatgc tattctatta ttcaaggaag tctctttact gaagaacttg ctttccctcg
   208861 ctaggtcaag gattggccgg ggattacagg tatttcccca gcggaaaact gctaaggtcc
   208921 agtttttgga aatgcagcat agattttagg actttgaaat ggagctatgg gtcctatcgg
   208981 attcattggc taccggtgcc atgctcaaat aaaaaaaaag aagactgata cttaatagag
   209041 tataagtaga accccactct tagaattgat caaagcgtga cacaaaacta aaggatgacg
   209101 ttatgtctcg tcaattccaa gcaaaacttc ttcaagaaga ggttgttatt tcactccata
   209161 gcctttttat ttggctagaa tagctctatt aatctttctc atctctccac cccatgggtc
   209221 aactacagat ctctcttcgg cgggttaacc accgatccga tctcgttttt gctaatgcct
   209281 tactatccta cttcttcctt ggatcgagtt tcattaccag tgaggaagta tctagcttcg
   209341 gtaatccccc tctcgatgcc gctacatatg ttgagtcata gggatggggt ttggaggagg
   209401 acgaatgaag gggttctttc cacttccttt cccaaattcg ttagattgcc accagctcca
   209461 ggattggtag tagggctttg ctcgcatggt tgatggatag gtgagcgcat gcgcttactt
   209521 ccgaacgaag cggtcgatgg caagctttaa ctataggtat tcgcgtatta ggaggccagc
   209581 ccggtgtttg gcattccttt tcaactaatc taatggggga aagataccaa agtcacagga
   209641 cgatgcagag taaagaagcg tagcagctct tgggaaagtc ccacattcgg gttcggaaga
   209701 gtacattgat tcctcttcat ccgatatgaa tgaaatcaag caatcaagcc agtgtagtgc
   209761 tccccaggtg agtgactgcg gtagattcga cttcgtcaaa ccaagcaagg gcttctgatc
   209821 gactccaacg tcaaccttct aagcttcagt tagtgttgat gtcagtgact cgcaaaagac
   209881 tatgacgttc aagcgtaacc tctaggaaat agaattcgta agagtcccca actcctcaat
   209941 ctagcgctat cgctttcttt attttatgtt acacgtctat ctcactgtga aagtaaactc
   210001 ctagctctaa gactcgggct atgagcttct ggtcgagact gtaccatcaa tagaatctat
   210061 taagaggggt catcccctct tagtgtctaa gattgagcta agctaggtct ttggtgtccc
   210121 tctgcctgga ccactcctca aggcctcagt ggattggcaa gctggctgac cgttccctct
   210181 ataccgagac cggctttcac tcgagagcat ggagcttgct gaggtagttt atccccctga
   210241 gcttgcggtc ttactagatg tcgctgatgc tacgttatcg tttcaggaaa tggaaaaggg
   210301 gccgaccttt gggaggaagt ttccttcggg gcatagcttc tcctttctag cgtgaaatga
   210361 tctcttacga ctagggtctc aacccacaaa tccgcacaac tgtgcctggg ttgtaaatag
   210421 tgagtctctc ttggtcccta gccgtctcac agggttttcc ttagaaaggt tacacacaca
   210481 atgggatagc tttgtcagta cgtggtgtgg tgccttggtg agctcgatac cagggcatct
   210541 tttcacacca ttgaaagcta agggttcgga ccctagtact cacttatgag agagtagaca
   210601 ccatcctatc atctttattg atttcgttta agacatcatt aattcaagaa agactcgttt
   210661 acaatttgat aacagacatg agttgaactc agaaatagat agaggagaat agattcattt
   210721 caccgatgca aagatcactt atagatgcgg tataatttgt ccccgctttg gttcttccta
   210781 tcttcgagct cttctagact gggagaagca aagccgagat ctccttcggc ttctagattc
   210841 tgcttagcgt cttagttttg atatttttct tgatttgacc aagtcttagt aggaatgcct
   210901 ttagctaggt cttgttagct cttgcttgct atgagcctta ctgctgctta gaacgttctt
   210961 tctttgctgg ttgccgaagt aaaagaatga cccggaaacg actccattgg ctgatttagc
   211021 aacactgatg tggcttggct tttcggactg aaggaagaac ctagggtgaa cccataaatc
   211081 aacggataga accgattcta cagaggatcc aagtccaaag gatgaggctg aaagctatag
   211141 ctatagaaaa aacaccaatc aatataggta gacccttata gttaaaggga aaagtactcc
   211201 atataaggta cccccgatag caccagtttg ggtctctttt gagcgtcttc cattctttat
   211261 gttttcaaaa gggccgctgt tttctattgc acggttaata gggaagcctt tgaaattaga
   211321 tgctgccact gaatctctgg cccggccttc agttgcaaga gtttgtatcg agctggatct
   211381 cctaaagccg ctgccgagac gaattttgat agggcaagga gaagctgggt tttggcaagc
   211441 agtcgagtat tagaatcagc cctcctattg ctccggttgt agcagatttg gtcataagga
   211501 tggggattgt tcacaggatc agcctccacc tctgcaaccg aaaccaaaac aaatctggaa
   211561 acctaaaccc caaggatgtt gtcgatgagc agccgccgga agaacaccaa agaagcgtct
   211621 tcgcagagcc agtgtcatag tccagaaccg attcccctga agggtaactc ttgctgtaac
   211681 catcggaatc gggcttgtga aggagaggca atagctgccc tctctgaaac tgaaagatcc
   211741 tactcacgtt cactttaaga ggtggtttaa ggagtttata ggtttgcatc aaggtatgtt
   211801 gtttttccca aatgttgatg gcttggagtt acatatccct gaagagaagg agatgaacgc
   211861 aaaaaagcct cttccggatg ttgatccgaa agtgacgata caacaaaggc tattcggtgt
   211921 gagttggtgt taagtatgga ggtacctctt cactagggct ctgcgcccgt tccttaagtt
   211981 cttgacccaa tgccaggtga ttggctaacc gtgccccttc cttagaaggt aagagagaga
   212041 cagatacatc atattacaaa agaaagtgac aaaaactgga ttggataaag catcagctct
   212101 ggaagctgat acgccgatgg ttggaaggta aggctagcac acatcatttc tctaagaata
   212161 agtaagtttc acgacgagtc cagctcggag tgaccctgac accgcgttag agcgaacagg
   212221 gaaccctttg tctatagtct cataaactag taaagccgca ttccctcttc agttatcgtg
   212281 aaatttctct aggctcttct ttccctcctt cggacccttg cttgcgcgta ggttgactag
   212341 cacagggaat caagattcaa ccaccactag caattgaatc cgctcttgat gcaataggag
   212401 ttcttggtgt aagcgtaacc gcagttgact aaatatccgc cgtggttgaa tcactaaccg
   212461 gtgctggagg aagaacgggt atcctatttg aaaaccaaac aattaacatt gcctcaatag
   212521 caactaaact cagactcaga cctagccaaa agcaccactc ctgcaagaag atatccacga
   212581 atgcgacttg gaggacatat tgagtcatat gggatttctt ttcccgtttt ctccccgaat
   212641 gaaagcttct tctttagatt gagaggcggg aggttaccgg ctttcttcga agttaggtta
   212701 gggtttgggg tcaccgagag attccacctc aacctcaagc gaataagccg aaaccggata
   212761 atcaacagca atagagtgcg cggctagata agcagctaga tctgttgcca gttccgaggt
   212821 ccatttcaat tcaataaaga agcaggatcg gacacagaat ggggatcagg agaaagctca
   212881 agatcggagt agcactatga aactgaatct ctcgactaat acaagacggt tacttttctt
   212941 ctcagtgggg aaaggctagc tcgtcggtaa ggttgttgag tcaactggga ttgcagcgga
   213001 tgcaaaagaa gagaggttcg acgcggcaac aggtgcgaag cgaatccgtc tttctttcac
   213061 tggatgaaac caaagaaagg tatggaacat aaaaggcctt ataaaggaca gaaaggataa
   213121 tagtaacttg ggtacgagag tttctcgacc aagaggtatg agtttcccta aatcagtagc
   213181 agaagcaaga acaggatccg gtttagtggg aatgggatat ccggtatcaa tgtgacaagg
   213241 aacagtatct caatatagcg ggggctaatc taaaagggga gaagcctcta ggccagtcag
   213301 atattccacc agttgttgat gttgagtatc cagagtcaga gccaagacta acaaaggatg
   213361 gaaccaaaag aaaggggatc ttcttttcca ctagttcttg agtagccaga tcttgaacca
   213421 tcagacaggt catacccaga gcgagaatac tcgatcgcgg aagagtcaat gaccggactt
   213481 ggtaactcac ccgaaaggtt ggggtatagg gtaccctgaa ggcaggaatg gagtttcaaa
   213541 cacaaggatc gatgtaattg agctagagga gacttccttc tcctatcaac tcatagtatc
   213601 agataagggt ctactactgc tgagactgaa aacatgaatt caaaagagac acgagtggga
   213661 ccctatacta tatatatata gagagatgca aatacgtttt caaggattcc acttctacat
   213721 agctagtgga gcttttcccc tcaaccagga aatcgagttt aaaacatcta gttttgggcc
   213781 attagaacta gattggaaag cggaaggccc ccattcccca attgattaac tcattgcgcc
   213841 tatgaaacac taaaaattta ctagcctatt tgggcatact ctttatctgt cttatacgaa
   213901 agaaaggcta agtcaggaag tccgtagagt agcggagcta tttcagggag aaataaatca
   213961 ctgaaacaca gtattcgcac cttacttgat tcattccttc cacccgaagc ccctgttgcc
   214021 tgcctgggat gagcgtcctc tgatctaaat acgagctcct gtttgctttc tggcaatgag
   214081 ctagcttaac cctgattgct taaggcttaa tacagtcatg ttggatctcc tattcgtact
   214141 gctaccagga agagaaagac tgattgcgac agctcaaccg gatgagacat ttctttttta
   214201 cagaactgtg ccaaccgtgc ttcctaccaa ctccgccaac cccagacggg gatattgatt
   214261 tagccgcacc tgaacccgca gctgctgcct ctactccgcc tacttcttgt gccgacttcg
   214321 ccagcctcgt gggtaccgat ttcctcctgc ttcgtgcgcc gggcctgtac ctccctgtct
   214381 actcctcttt cccagatttc ccatactgtt ctattagccg gcctgtatac caacaagagc
   214441 aacagctttt attcaaagag ccacatgtac cgcgtgcgcc gcaagagccc caacagcgga
   214501 tttgtgattg acataccgca tgttcccatg tccgcctgta actcctcatt cacctaacga
   214561 aagtactcca catattggtt cattccaggg gaactaagta gccccaaagt tcttatgagt
   214621 tgccaacgtc tttctttctt tgttcgctgc tttgctcgta cttcagtcaa atatcacttg
   214681 cgcaacctta tttgaatcca ggttagatct tttccccata tacgtatgtc tctggctctt
   214741 ctttaatgaa agagcggagt gctttactct aggctacgtt cttggaaatt ctatttcgtg
   214801 gatatttcta tttcttcacg tgaaagaaag ccaggatctt aggtaaaggc taagcatctt
   214861 agcggattta gaagacgaga gcagattttt tggttaggtc ggggaaagaa tagagaagtc
   214921 aaggcctagc aataatagca ctaattctgg gatcacagac gagataccag tgcattcgcg
   214981 gaaagactct caaagcatct gttcaagact gggtttgagg ttaccttaag gccttactcc
   215041 agctagaaaa ggagtaagaa gtagagtagt aaaattaaaa catatgaatt ttagatagca
   215101 cgagtgacat acattattag tgaacggaag ttgctttctg cttcaacgag cctcgctact
   215161 tctacttcat ggagtgaaag gggtacaaaa gttaaggttt ttttccatgc ctatgagtag
   215221 taaagttacg ttacggctta tggtctattt ccgaaagagg gtataccttt cctagctaag
   215281 attaatgctg atcacctcct ctaacgggaa gggaaggcta tcgcatcggt atcccactgg
   215341 atcataagct gaacgaccca ctcgaggtaa gactgtcttt cgcttatctc ttttggtagg
   215401 gaattgccta aggttcacag gtcaggacct ccaaacttcc ttgcaaacaa aaggagttta
   215461 ggaagattta gttctcacaa ttgacttcca aaagcaatga gcttcaaggg ttggtagatc
   215521 ccagctctcc ctctctaggg aagtaaccta ttaccgctgg ccaaaacaag gaattgttgc
   215581 ccctggttag aaagcccagt tggtagacct cctatcaggt ttttgaaagc cccctcgttc
   215641 gagaatcatt ggataagacc aaaacctcag ttaggatata ggatctcccg tccctacctg
   215701 tgctaggatg agggactgca taaaagagac cggggcatgc ctgtacgaga gtctgtaccc
   215761 ttagtcctgg gtagcgtgga ctccctaaat aaattataat attagaaata tattatctat
   215821 cagctcaggc acgctataat ctttattagt cttttcctgg ttcacctctc taattacgta
   215881 tggaagtgtt ttctttcctg cttttctagt aacgaaaggt gatactccgc ccaatagagc
   215941 ttaccgtgtg tagatggaaa aggtttcacg aagccggtca ccgtctatga aaggatttcg
   216001 agcttgataa gctgcaaacc agactgacaa cagcaagcac gaaagcagcc gaactccttg
   216061 ctcagtagct tcttcttttt accgatgaga acagaaggaa gagaagtagc agctctcgaa
   216121 tgctctgttg aggaagagaa gaaggttcaa actttcatta tgtcctcgag atgcatcaac
   216181 ccaatccacc caaggggaag tcgtcaaagc tgctaagcaa gaaagaaaag cgcccgacct
   216241 cgtgtctttc cacactaaga tatccattgg gacgaagctg acagaaccag aaaggcaccc
   216301 gctttgtgct tgctgaactt tattataagt accgtgaaga gaccaggctt tttcactttc
   216361 tcatgcccct gtgatgattt tagaatgttc gctcttctat tttgtaccga aatcctatcc
   216421 tcttccttgg actccgtctt atcagaacaa cttatggctg aagagacagg tcttgacaga
   216481 gccttagctt agtcctgctt tgcccaacaa tgacactgtg tgtgctgcta cctctcgtgc
   216541 tggaacttct tcacctattt cacttcctgc ccacgctttt cttttatact taagcacgcg
   216601 ctgtgaccat tgacaagaac gagtgcccta tacctcgtag gagggctgca gctttgcaat
   216661 ccaaccgagc ccattatata tatacccctc tcgatccacc aatagtgggc atgaaggatg
   216721 gatggtctaa agcacgttct agttgagtta ggatgagctc tttttagcct tgcagctatt
   216781 tctatgtaaa gtcctattgc tattcagcct tgtccctggg ttgggttcct tcttactcgg
   216841 atagaagggt cttggcatcg aactctagga ataatcagag aagcctttga gccgcttaag
   216901 caggtctttg ctatccctct agtaaaagcc tagtaaacaa gtcctaagga aagactgata
   216961 aagaattatc agacaccgtc caattcatgt ataacttgcc aaccaacccg ggatatgaat
   217021 attagattca atccatttct cttctacctt gaatcgacgc tttctcatac aagctgcttt
   217081 ggcaaactcc gtcgcgtcag cctttaataa gcaaaaatgc tgcgtataag cctttgtttg
   217141 tattagggtc ttcttctaat gcttgcttgg tcttcagcgc caattctatt actgattgga
   217201 ggttctatct ccttttatct caaaatgccg ggttttttca actagaatac taaattatgg
   217261 gaccagcaag agtctacgaa gttttcacaa agtaaaatcc tctaacaacc agaccgggaa
   217321 aacccatgat tgatggaaag accgcagaaa gatcccaatt gctgagcaca ggcttcatct
   217381 tccttcctct attctatcaa tttcatttct tttttatgtc cacatgtctg cttttagaag
   217441 tcaggttagg cactagtctc aggggcatgc cctgaagagg ttctcgggtc tacggtaata
   217501 ccgtttgaag ctgccctctg tagggcggga aaatgaagaa gttacgtcta ggtagataga
   217561 ctccttgcta tctcagtgtc agtgtttgag gaacaacagc aggttcaaag ccttacatta
   217621 gcaccttgtg cctggttagc aaatccatcc ctctgctctc tggaaaggag tggaaacaaa
   217681 attagctaag agcaattccc agcgtgagga agattccgat ctcactaaag cgtgaataag
   217741 aaagacgacg acctcacgga ttgaaaacat tatcttatgt gtgtggcggc attcatagtg
   217801 gcattcgtag atctatctaa acactcaaag catgtggcga agggcaaagg tcctcttttt
   217861 tctgcgtctg ggctggtctt caaccaccct tttatactac aagtgttcgg aaaaacaaat
   217921 aaaataatca gtcgtttgca gctggcaaag gtttctgtta gtgtgaagtt agactctttt
   217981 ctagcttctt tacggccggg catagccctc ttgcggtttg gtactcaacc cggtattaac
   218041 gttctgtgca acaatctagg ctacccttgt agccaaagca cagtaagtac tcattaggtg
   218101 tggagacgtg atttgagttt caaatgcaga agtgagacgg attcaattac cttggactac
   218161 atgcgtaaga ggtctcggcc cgtattccgt tcgctggtta caagcccttc ttgcgaatct
   218221 gcctccttta aactttaaaa tagttatgaa agagcatccc ccctgtgact ctaagaactc
   218281 gagcagctta gctcagtagc ttcttagcag ctacgctcag aggaagagcg agtagcaact
   218341 aactcaatac aagaaagaag aaggagtata cgaaacgaga taagagagcg agtgtttaat
   218401 acgaaacgag atgagagaac agggtttctt gggatttttt gcgccaatta tttgcggcaa
   218461 atcggctggc cgaggtgcat gatctcatga cttcgaatac tgaggttttg gtgctggatg
   218521 gatccagttc tttcttgttt gatgattggt ccggcttagg ccctttggtt gatttatttc
   218581 ctggcctgca gcaaatggtt ccggattggc ctttgcataa tttctatcaa tctcgacatt
   218641 ggcagcagga ttacctcccg attgaagtgt atcagtctag agggataaaa tactttgatt
   218701 ttttcttctc ttatgcctag gacaagttgg tttggaagcc cgctccatct ggtcgattca
   218761 ccatttcttc tgcattccat gtcctctgtg gtgatcagat tgtagataac aacttccgat
   218821 ttatttggaa caagcgtatt ccaacgaaaa tctccttctt cctttggcgg ttatacaatg
   218881 gtttattgcc attccctgaa attcttcata agtttggttt ccagcttgcg tctaaatgtc
   218941 ccaattgtga tagtgaagat tccattcagc actgttttgt gctttgtcca gtcgctcgcc
   219001 agctttggtg gtcgattggc tctctccttc atgtctgccc agatttctct aatttgaagg
   219061 ccttgttggt ctctttttgg agctgttctc aacatgggtt caatcaggag gtggctagat
   219121 tagttccttc attgggttgt tggcttcttt ggaagatacg caatcaacgg ctttctggaa
   219181 gtgaggggga tggcgcatac tcaaacgagg ggctttccca cactttttta ccaacctctg
   219241 gggcttccta actgaattaa gcttccaaca gccgtatcga atagaaaagt aacgtttaga
   219301 ctatgtgcag gctcgtctga cagctactgt ccttaagatc aattccttaa tgtgttacct
   219361 tcggtacctt gtgaaactga gtaccagggt cggttagtaa gggcgtactg atactaagga
   219421 agaaggcttc ggtacagatg tttgtgggga ttcgcttatc cctctgcctg tgagtggacg
   219481 gtttacttac tcccgaggga aaggtaggcg cggaaggaaa gtcaatgata agcagtcgat
   219541 tgaagcgggg taagggtggg aagtagtaag gtatgaaatc gcttagagag atgacatgtt
   219601 ggatgacgga acgatgactt aatgcaacaa ttatggattt tttacctttc aaaatgattt
   219661 atgtaataga tggaatcttc aatacgctaa tcttgacagt ttccattttc gattgagaat
   219721 gcggcaggcc caaagagctt tacagtagtg ccttgcgagg tcgtagagcc ggtaaccctc
   219781 gtttcgccta atatcgaaaa tgctctgtct gagattgaga cttaaaaatc tctaacgcta
   219841 gctatatgct taacacatgc aaatcgaaag aatgttcgat cattaaacta acactcactt
   219901 caagcgtctg tttactccgg ttcttgtagt tgcttgtatt ttgtcgagat tttttttgtg
   219961 ttcagtgtat cgttccttcg cttgtgcagc accgtcctga atgagaaagt gttctcccat
   220021 gctatttgtt ggttaacaac caagaaaagc tttcgtttag ttctaagtct ctcttttttt
   220081 gggggagcag agcagtatta aagaataaac aaaagcaaat gattgttcta gaatggctat
   220141 tcctcaccat gtctccagta gaactcccgg cggaaccgtt aggattgcac gtttcttctt
   220201 ttttaataga cttacctcac gatgtgaggt gtctccttgt atccttcctt gtttcttcct
   220261 ttctttcttt ctggaattat cgtttctatt ggtactgttt tggggggagt agttgtattc
   220321 tttatttttc ttttttttta ttattaagtc taagtctttc cttaggctta ggacttcaac
   220381 caaatccttc catagcctat tgcgagggga gcaatgcttt cactcccccg cctagtccgg
   220441 tccaattgcc ggaagagcaa gttcctctcc ccgaggcccc gccggtacct caaccagttg
   220501 ttatacccca actggcccaa ccgcttctct cggatgagac gagaagttcc ctactctata
   220561 ataggtactt gctcctcaat ttaggaggga gtgacgacct aggacgtatg gtctccatta
   220621 tcgacgccca agtggtagtg gaacggtacg tagaggcggc attggtagat gatgggtttc
   220681 atccccattc cattctagcc aaatataggg agattcgggg atttatccat gctccgcaag
   220741 ggcagctttt gagtgcacgt acctataata cgtacgtcac tcagattcgg gaacatggca
   220801 cccgggaaag cattccatac cggcgtatta tgagagcaat acagaactat gatctctttt
   220861 tagaatgatc atagtggggt attggccata gcgcttaccg gggcaagcct catgtttgag
   220921 ggggtgacag gaaaaggaag gatagaagtt ggactaattt ggaaacattg ggcaatttac
   220981 tttatacctg ctattaacct cggctgctgg atgcttctga tcaataggaa gaggaggaaa
   221041 aaaagtttat tatgagcatc tatttgagtc gatcatttcc aagatctaat tccagttttt
   221101 ttttatgtag tgaaaacgcc ttacaatctg aagttttacg cttaagagaa gaaaagttct
   221161 tggtatatac aggacttggg acccccagaa tttgtatgca agatgagctt acaggagtgc
   221221 caatcaaccg agccaccagg tttgagaata aggtgggatc cctggatcta gtagctggtg
   221281 aaccgcttct tcttcttcca cgaagattca gacaaaaccg agcttggatg gaactgaaca
   221341 agatttggcg aacgaataca aaggtcaaag gctttattat taaaaaaatt aaaggaggtt
   221401 attcagtagc catcgcaggt ttctttgctt ttcttccatt ccgtcgtcgt cggaaaagga
   221461 aaaaggggat atcgaattat cgattcacca ttgagagcat taaccccaaa aagatgaata
   221521 ttgtggtgtg gtgttctaac agccgctgat caaacaagaa cttaatgagc aaaatccgct
   221581 gacgagaaaa aaaatagcac ttcttttcat ttttgcaatc tttatgttaa tatccatttt
   221641 tctctttcgt ctttattctc atctcctgaa aagaaagtac gtttctttct tgtttacttt
   221701 cattttcttt ttctgtggct attttctacg tatttacttt atttctcgct taggcggcta
   221761 ttgtattggg ttttctaatt atgttaaata tatttcatta attgggaaag gggttttcga
   221821 agaagtctgg atgggtgagg ttaggaacta gtcttttttt tcgttttttt tcatttatta
   221881 tgttatgagc gagtggagta tactatacga gatgagaaag cgagtgtaca acaaccttaa
   221941 ccgcacaagc cggggctggg cctacctcca tccctagagg agccgtatga ggcggaagct
   222001 ccacgtacgg ttttgaagcc gagtctttcc agcaatgggg cctagggacc gatatgatga
   222061 ttggtttagg tagggcggcc ggcctactac gggcacctgt agggattagt gtgtgagacc
   222121 gcgatccaca aactaacgca tgggactcat ccttacttgg gaatagagaa gggaaagata
   222181 gcatgtcaca agagcgaggc gaggtttgga accctactgc gagagggacg cctcgcgagc
   222241 cgggctttta gagatgaggc cttttggcaa agccaagtca atttcgggct accaaaccct
   222301 gcaactgatg agaaggccct atggagtaaa gggaagcgtg tacgttgtca cactccctgc
   222361 cttccaaagg tgcctagagg acgggccaga cgcagcagag cgacagcccg ggagcggatt
   222421 ccccaccggc aggaggacag gagacggcca tctcaaggca catcacgacc tacaggcaac
   222481 accggcgaga cctgggaagg caacccgatt gggagtcaga ggatccatag tacctgctgc
   222541 ctcccggact tcatataaat ccttttttga aagcgggggg aagggatctc ttttctgcaa
   222601 cggaaaaaaa cggagcagat cggcataacc taacgataca tccaatacca acgatctgtg
   222661 cctagaatgc gttgttagat ctctgctcta gaaagctata caggcaacaa cgaacgcggc
   222721 ccgggcttcc ctttcattac ttttttcttc acaacgagag aaccgcgtcc gcatcagtcg
   222781 aagtggttga aggcccacct gagtcaaagg gagcgagacc gggtacggga tgttgcctcg
   222841 gctttttatg ttactgtggt ctatggaaaa agctctagga tggaactcca aatgttgtgg
   222901 gctgatttga tttccttatc ttctgttaga aatttccttt ctaaataaat agtaaaacac
   222961 gcgtggatgc taggaatgaa gataagaata tctccaaacg acaaagcgaa gtcagagcta
   223021 ttatcgaccg gtcttattgg tcaagaaagc gtggatatgt ggggtgatcg aaccgactca
   223081 tcttttcaag acaggtgcgg gtattaacgt aggtaataag aggaaagaaa aaggctttat
   223141 ttattagtag tgatatacca caaggtacag gaacaaccga atccagaaag aggatttcat
   223201 agtgccagag gcacgcaaac aaagccatgc ttacttcatc ttcacttcat gcttatacac
   223261 ctgctgggct gggggccaac ttctttctaa agggggcatg tccccgatac tatactagtg
   223321 aaagaagttc cttgccttac ccagcttgaa gtaaagtcac tagactgatt gacataatat
   223381 gcacattcct tttgggatca gcccctaatt ttatagtaaa gcgctggcgt ttagcaccaa
   223441 cttagtaaag taataaaaac ctccatttgg gcgtgctgct atgatgtaag gtgcagtcgt
   223501 ccagagacag caggatgtat ggtatagggc ccctatttcc tcttccttag agtcctttat
   223561 agatttagag tcgggaatag agcagtggct tattcggcgc tatatcacaa ttcattcatt
   223621 ctcgggcata gctgttcacg aaaggtggca tgggacatct gtaggcggca ggcttttctt
   223681 cctttttaga acttatagtc tgtcgcataa gctaggtggc ttgcctcagg cagtctgtgc
   223741 tttctaagcc ctctttctcg cgatcttgct atccagtatt ttccatcact tctcttatga
   223801 gccggatcta ctcctcaata tgaatccaga gccgatacct ttacctttta ttggtaaacc
   223861 gatgctgatc tactctacta ttcgatttat tcacgcaagt caagcgtgaa gcgacctgaa
   223921 gataaggact acaagcggat cgttgctgta gtcgattgct ccggaattgg gcaccttccc
   223981 catatcatga tggcggagac aaaagaagtt tggggcgcag gcagagcgaa ccgctttcgg
   224041 aagaaaaagg atcactgctg cttttaggag tccctctaac tagaaatatc ataagagaag
   224101 aaagccttta tacgatacgc tatgatcccg cttactatct cctcaatcta agggaggtag
   224161 aagcttatag gtagtagcct aatactttgt tgtatcttac tatactacga tattttcatt
   224221 gatcgtagct aattcagatt ccattgcgaa aaccgctcct tcttccacaa ccgattctac
   224281 acaagagcca aagaaaagag cctttttctt cctaaggaga tattcattaa accattaaca
   224341 gtcgaaccga ccggagagag attgctttta tcacagacca gaaagccagg atccatcaca
   224401 gaccggaaaa ggtcaccagc ctcaaagccg ataagaccct aagacgcgac aacaacaaaa
   224461 ggtattttct tttcagttga atgtcggatg ctgtttatag atgaatttga tcctcctcgt
   224521 gggatatcct aactattgat ccggcttagt tcaaatagcc ctggctagat tcaatagcag
   224581 ctgagtcaat agcgggggat tctgtaagag cctagaagag agcatccacc gtcgattcct
   224641 ttagagcagt aagagcgcag tctatcactt gcacaagcgt gacatttgac ctcgggaagg
   224701 gataaatgcc gattcctcct tgcagttgat taactatagt tggacatggc aaataaagca
   224761 agaaattcat caggctcaga cctcttcttg caaagaccgg taatgcccta tcgcctattt
   224821 tccccgcagg cccgtcttct tagtagtctg tgaccttcaa agcttgctca atgatccttc
   224881 ccttcatatt cttttataac gaattcctct accccgcatt taccttctat acgctacgag
   224941 catcgacaaa gatctccttt taggaatgga ttttttgcat ccttccttct tcgtgagttc
   225001 gtatgaaact ggtgactaag ccttttcctt cttcctttgc tatcggggat ccacttttta
   225061 agatttatta tactataccc tcaacttctt acattctcct tggaacaata gctgaaacca
   225121 ttcgttcaga gttcacatct gatctttcag agacagcagg ggataagaga acgggattct
   225181 ttcaaagttc aaagagcact cctaaatgca gcctttcatt tttatacgat aaacgactcg
   225241 ccatggatga ttcagatggt tagtaaacag aaagagcatc tgatttagat ctcccagtcg
   225301 attctttctt agaggaggtc gaacattcga ttgagacgag ctctatctta tacacgccat
   225361 ttctctagta gcgagagcta gggggactac tggccagcag ccaggagttt agttccagct
   225421 atgactaatc gaagatgagg tctaaaagca ggtcctcatt cttcaccgtg acctctatta
   225481 catgatgaca gcactcgcag gacaagcaga aggagcagct ccatttcaaa gcaaagagag
   225541 ggctttagca caataaagtt aagtagtaaa gctggtaaaa agaagggcgt cgcatcttag
   225601 cgacttaaac agccttgctt ccgacaactc catgaaagaa gattaccacc gatgaaaagg
   225661 caatttccac tcgtagatcg gggattccgg ggttggttat agaatagaac tcttttgcat
   225721 atctttaaga tggtctactg ttgatagggt aaggcaggat ggaatttagg ttctaactaa
   225781 ccccagaaat ccaatttcgc ttaaacctcg atcaatgttc aaaaaccaag gacctctccg
   225841 ccgctatcgt ctttagtctc taaaccctcg taaggaagct cagctgtagc tgaagtgagt
   225901 cgagcttaag atctgatacc acgtagaaga ttcttatctt aaagtacgct caatcaatga
   225961 ataagtcctt gaagcttctg agctcaaaga cggtgctgtt agctcgaaag caagccagca
   226021 ttctgctctg ctctgactcc tcttactctt caacgaacat accttgcgtt agtgaggcag
   226081 taattgcagt ctcttgttca ctttagcttc tgacactttg ctaaaaaagt cggagttgca
   226141 agggaaggaa ccgaaggtgt gcgctttctt ctcgggtata gcaagaccac ttcaggcatt
   226201 gagctctgac cgtacagtgt gagacttttc tcaaggattg aacagaaaga attttgtcga
   226261 gcttttgagt cgaacgaagg cacaaaaggg gagagggcta agtggagcgg atccattctg
   226321 gtacccttac tggcgtcgcc cggcccacga gagaaagtgc atggctagaa agagctttct
   226381 cctgtctttt gtcccggtaa gagagaaagc tgtcggtccc ctttccttgc ccgctgggtt
   226441 tgacatcttt aggtattggc actaagtccc aagttttatt ttctttcaat gcttggaact
   226501 cttcttcctc cactcatcct tcttgacagc ttcttcaaat gtcgttggct ccttttcttc
   226561 aacaagtgcc acattagcat attttggatt tggcttctga attctacttg atcgtcgcag
   226621 ctcttgtgtt ctatcttcac taccaatttc ctgttgactt ggtcgagtat cttcagtact
   226681 tctttgatgg actccagttt tccatgggct gacagctttg tcttgtggaa ttggtgcttc
   226741 tctatcttca cttacaggtg tcacatcttc cattgtttca ggacttgggc tctcttctaa
   226801 tgtgaacctt tcttgttgaa ggaaatccta cgtgatgccg atgcatgaac ccccgagtcc
   226861 gtaagccagc tcttcgttgg ttggccgccc tacttaagaa agaataagaa cagtaggaag
   226921 tcatgtaatg gccgtggcaa ctcttttttt atttctcact cggccatctg gattctttct
   226981 ttttgaatct gtcgcaaagg tcgagctctc tcaatcgctt gagctggtcg ttaagccctt
   227041 gccgctcgca tttgtccctt caagtctctc atctgtcgat aggggggaac ttcacttctt
   227101 tcccacaggg gttgttctct ttgcaggatt ggtaaagcag tcttaggttg gcttggctat
   227161 taaggattaa gccgcatact taaatagtaa aagactccag gctaatggaa ctaagtccgg
   227221 tgcaagaggc gcaaccacga tagctatatt aaaaacatac gacctaataa aaaagtagtc
   227281 ttcttgtaat tactgaatgc tttaaagtat tgtttcattc cctttgccta cctctctttg
   227341 tccaactcgt gtatcaacgt aagattccgt gataagagag atgcggtagc cgacccggca
   227401 atatgacata agaaagatca gttccggcgg tcgatctgta aagcaagatg gcagggccgg
   227461 tagcgttctc tacttaacta agagtatacg aagcgaaaag ggggggtggg aggataaggt
   227521 aaagttgaga taggatcgta ataaaggata ggctctccgc cgatccttat tgggttaggg
   227581 atagctcgcg cgtaaggaag actacctttg gagctaaata ttccttaatt cttatggaag
   227641 tattcttcaa ttgaccatgg ggggctctac ctttccttac cgaattcatt ctatgcgaaa
   227701 gagtctcgcg gcaagagcgc tgctgtaacc agttctgatc tcaagcacct aacctttgtt
   227761 gtgaggactt attcgccatc ggccggtaat acccaattcg tgatatggcg gtgatcttta
   227821 gccggtcatg accataatgt gctgttttcc tcggatgaag cgatagtcgt tggattccta
   227881 tttcagggaa agcagactga gatagcgata ccaagcctag cttgaaagag atcgatcaca
   227941 ggcatgtggt gaagcatagc gaaagaaaga taggattagt gaggccctcg tagtacgaga
   228001 agctagatgt agaaagaaag actggggtta tgagcctgaa tggcggggag aagaaacggc
   228061 ctattccaaa gagggatgtc ggttcggcat catagacctc ggcctgtgac atgttgtagc
   228121 tcagagaaac tggctttctc acctttggaa gcagctcgta gaataggtct ggcagcttga
   228181 ttgactgacc cgctgtcaca tctcgaatcg gtacagccat tctcttggcc tcacaggact
   228241 ctcagcatgc taccagtccg atctagctgc ccggtagacc aaagaaagta gatagtgagg
   228301 cctgtcactg gttgaggaaa gaagacgaca agctagttac gtttcaggca gttcggcttt
   228361 attgtgtctg accttcctct tccattcgat tgaactttcc cttagcggtg ctctcttctt
   228421 gcataggcat aagtgatccg acctctccgg acatgagttc agacatgacg ctcaataggg
   228481 cagtgagcag gcatttcagg tagactactt agtttcccag aagcatgagt ccaatctctc
   228541 ttagaccagc aagtcctccg aattcagtta gcttcattcc caactctctc tgactggatt
   228601 ggttgtcttc tctctttgac tagtcaatct tttcttgcat gtgttccgca tctgactttt
   228661 gttacatttc cgagtttttg ccgcagtgaa acaatttaga aggtatgtca tcatatttac
   228721 gagctagact gaaaggtagc ttgcttctcg actgaaagga gaggaaggtt tggaatagct
   228781 tttttctgct ataggaactc aaactgccaa ttctctatag tttgggatgc tggaattaga
   228841 tttgatggat cgaaggcata atgaaaaacg aatgcagaag ggcgaagcac tggtagagat
   228901 ggagcagaag tcccaatggc tggcttactg gttggaatct aacttccagg taaatatcta
   228961 tatatagccc tcctcctatg actaagaagg gggctggaac aaaaacttca cggaaaggaa
   229021 aatgaaccta gcgctcagtc cgttgcttgt tccttgagcg agccgagtgc gtatcccctg
   229081 agtacgatgc cctagatcca gcgccaaccg atctataagg gatctcttca ttagagaaag
   229141 aagaagttta ttatacgact ctaatgaccg cgtttaaccc ttttccgcgc ttctttccat
   229201 tccgaagcct agcgtctcct gaaaaaaaca ctctctcacc ttaatcaatt tgttgacttt
   229261 ctggcactta ttccggccct ctatttacat agcgaagaaa ggcaaaggcc ttttgctcgc
   229321 ttatagctcc ctcactaggt tccatacttc catcttcatt cactggcgga gagaaagaaa
   229381 agaagtagat aaacggggga gccggagagt catccagcag ctaagcgggg gcaggtcagc
   229441 taggtcaacc aggaagagaa aggtaggcca caccaaccct cttgcttttc ggctcttccc
   229501 ctctgagtga gtcaagagta gcccgccgct catcggcgat gatctacgat caccgtcaag
   229561 agattcgttt gatagccatt tcgggagaaa cgtaccaaat agcggggtgt cccatctcct
   229621 ctatagctaa gctaatgaca aagtagtcag tgcctccgtt ttggatcttc aagcatattt
   229681 gggatcaaag ctcctatagc ttgcttacgt aggcggcagg gaagaaggcc aactgtaatt
   229741 gatttcgaaa ctcttgtgtg ttacgcatgc aaacagtggt tagcgaacta ttgcctttag
   229801 cccgcttctg cagaactctt gggactaaga ttccgtatct agtatagtca atcagaggct
   229861 tagactatgt atggatgtag ctcacccaag ataggtagag ggggcaagaa cttgctcggc
   229921 atgtgacttc tacggcaatc ccatgtcttc gggcaaggta gcgttagcta tcctaggttg
   229981 tgaactgact ccaaatattc aatggctgat ttattacttc ctaacctggg tttaggctgt
   230041 cgtgtgagtc taaactctcg gagcagtttt gcagttaagg ataccagcta gtacggtgaa
   230101 ctagtaaggg gtagggtctc ttcgattagg caaactagtc caactaggcc aaaatacaac
   230161 cgtccacccc ttttcacggc tttagcaaag cttaggtccc cgggtccaaa acgtcggttt
   230221 ttaagggcag agggtttaga acctgaagat gaagctgctg gtgaggcttt agtttcaatt
   230281 gcaaatccaa catcatatga ataagcaagc gacggataaa acctggtgaa agtaaggcct
   230341 ttccaaagaa caaagaagat tggttaaagt acttgcttcg tacttagccc ggaactcctc
   230401 agaacaccaa gcagcagaag cggcgaaagc gggaacacgt ggcttcttct taactcgggt
   230461 atggcggtgc tcactgctag cagcctctat cgcggtggga gaaaagagtg gattccttcg
   230521 cggataagtc ttcggctagt ctttttctta tttatgtgaa gtgaagctgc accctcctct
   230581 gttggatcgg ttcgtgttct ttcccgattc tagttcgaaa ctaacccccc ttgggtcagg
   230641 ataaactggc actttcggga tctgtcgttt cgagagaagg atcgcacaca aaaaaataga
   230701 gttggaatga ttaaagaaca gattaaaact atgatcttct cgaaaatgat gcgcgattaa
   230761 gtgaacaatt tacaacggca acaaagcttt tcagtctcat tctgacatat acacaaaacg
   230821 aaacgaataa ggaaatgcgt tagcattccc aacgcaggga agagagacct ctgttccaaa
   230881 cacgaacaag agaagagagc gaagtgaggc ggattatcac tagggggatc gaagagcttt
   230941 tcctgagata ccaagaatca gatccaacaa aggaggatca aaaggaaggg tccaaaggac
   231001 taaaccttct agataatctt tccgaatcaa caactccttg gttgatagct atgatcctgt
   231061 catccctacc cttttattct cctgaaaggg ggtggcgtga tgaccgacat caatgtcaag
   231121 aagttgcaat ggaattgtgt tgaaggtgca agatacgaat tttattgggc aaatattatg
   231181 ggtgagacag cgatgtattc cgttaaatac ccttaagggc gttgtgcttg cgaatttgaa
   231241 acactggaag agaagccgag tgtgattaag ctacctcgca tgggaatgag aatgctggtt
   231301 catctagtaa tgcagtcaat ggccagaagg ttatgttcga ttcatcgcag ctcatcacgc
   231361 ctcgtggagc ccgagttcga gtgcgttttg aagaagaaga agcttcgccc gaggtagcct
   231421 atgaataaga gaaggtgggg tatgtgaaat cgctctttcg ggcgagtgag tcacgtgcgt
   231481 tcaagtcaaa acaagagaaa gtaactcgac cttaggcaga ggagagacag ccgctcaaag
   231541 accatttcat tgggggagtc ccatcccggc cttagacgga caagacagag gccagcttag
   231601 gggcttattg acctaaccga ataaagaaag aaaagcccat tcactttctc taagctattt
   231661 cacgataggg atttgggtta gactcagacg caagcagttc cttttgagat caagcaagag
   231721 aaagaaagag taaggggaag agcaaagtaa gagtggacct gataaatctt tctattccga
   231781 tctagttctg gagttctgaa atgaaggagt ctgagtttta gagtaaatga gtgaatgagc
   231841 tcctaaagaa agggttggac acttaaccaa gcacctttag atgcttttcg ccagcttata
   231901 gaaaccaaag gctaattcga agaagtacta taaggcctat aaactcgatg tcagtagtat
   231961 aaaatgagtt ttttctctcc ttgttgaccg ataggccatg agggagctaa aagatgcgta
   232021 ttattcctct aaagttgtta taactaatta tcttcgagaa ggtaatataa ggaagccata
   232081 agaagaaaga aagaaaagag aaagaagctt cactccgatc ctctttcttt cactgggtta
   232141 agcggcctca ctactcagcg aaaatattat agtttctgct tcctatccgc tttgggctca
   232201 gtcactagct tgcagtaaag gaagaagatg gttccagcat agaccactac agactataaa
   232261 tatcctctat cgatacgctc ttgcgcttcg cagcactttt ctcaatggct acgaaactag
   232321 cgtcagagag gtctattcca gaacttccaa gagttccacc cttgagaagt aaaccctgga
   232381 tcactgattg gagttcctac ctacccctaa actgtgtact ggtcgtacat cctcccagac
   232441 ttcagtctgc ggggcagaaa cccaagaaag gtatctcctt ttcgtccttc ggacccttgc
   232501 ttgcagttaa atcgagtaag attggtagag gcaatgttaa ttagtttctt tgaacaggca
   232561 ggagatcaac tgtaggttga cctgacctat tcttctatct attttgagga tttccagcag
   232621 gtatcattcc acttcttctt ccaagctttt tatttggtcg cgtcgcaatc caattggaag
   232681 tgcgccggaa acggctcgat gttcttttcg attgcgttca agagagcttc tctcttcgga
   232741 tcgggtcttg tgcctattgg attagctgct agttgctagt gggaatctat tctgttctgt
   232801 cttccagctt cctcttcctt tcagtcctcg tccatgaatg tgactcctga cggtctccca
   232861 cgtatagaac tagaaagata tgcctgtacg gtcaatatac tcttcttgct tactcgctca
   232921 gctctatata ctttttatat tagttagctc gttagctttc ggactgctac ttgcttgaac
   232981 aattactatt agctataaaa cccgttcttt gcattcctag gacttttcaa gtatacctgg
   233041 aagtcgagct cccaggaagg taatcactca ctcaggcaga aagctgctaa atgaaccttt
   233101 cagttgctta cctaaaagct tatcttacct cttactgagc tatcctaact cctacctgcg
   233161 tcctaaatcc gtcttttctc ctttctggca gcagggatta cctaccgtaa gcgagcatac
   233221 ccacttcttt ctatatatgc tctctttcta tttatcgttc acttcgttcc actcgtttgt
   233281 gagctcgttt gggaagctag atcatttaac atgctttttt atctgggaag ataatgagac
   233341 ttatattaca gcttaagtgc attaatttta ttataaaaaa tagaatgata atatcatgta
   233401 tcatgcatgc ttggaagtta ggttcctcta aaggattgtc ttaggtgcta gaagcagctt
   233461 gaggactcgc taaccttaat caattgacag cccttaaaag aaaataggcg taggctcaat
   233521 gactcttgaa agtgaatatc gctcgctatg gccaccctga tagttgaacc cttcaacgga
   233581 aaatttcgta tgctagctcc aatgagtagt agaggaaagc tcggcctcag tgcgtcctac
   233641 ttgtgtcgtg ttttaagcct gctatgcacc cttgctccat ctaccattcc ttacaatcca
   233701 tttctggtat gcccgctgct tcgtccaaaa ttactgacaa tccatcctgg gatcataccc
   233761 ctttattctc atctcgtttc gtattaaaca ctcgatcctt ccaagatgat aactcctagc
   233821 tcgtgccaaa ggaataagtt tcattcgatt cgtttacgtg gcgaaagccg aaagactgat
   233881 attagcatac gaagcctagg taagaagtaa attaagattc caaaaactat agtagtggaa
   233941 agctcatccc cagagagaat gagagcggag taatccaatc ccgaaaagga ttactaatcc
   234001 tagaatagta aggaaaggac ctcttgaggc ggggaattgg aactattact gagactcatt
   234061 tcacggggta agggtgcctt accttcccac taagatatca tgtcaagtga gggtttggga
   234121 aaaagtcata gaagatattt ctaattcaaa tgtaatagga gttcctgtag ctaaaaggag
   234181 tgtttaattg aagctttgtc tttcttttgt tccgaaagtc tttctttcct tcgcttggga
   234241 ctcactagca cactccttgc tgctttcgtg cttgctgggc aattgattta gatcgggcaa
   234301 tggtctgaga cctgcaacag catacccgcg ctcctcacac cttattcttc ttttcaagga
   234361 aattcacccg actagtaaca aaaaagaagg aatcaaagct attaacatac cctcacaccc
   234421 aggtcaaacc taggagtcag gctcaaagct aggactagtt ccacgcttgg tcattcgtct
   234481 gtgcctctgc ccctctcaac ctgcttcttc taatcaataa ttagcttttc tccctgatac
   234541 cggaagcgtt ggtgaaatcg taaagtagat cgaagaggcc ctgagcggaa tgcgaacttg
   234601 cttccgtgat tagcatgaga tcgtcaaggt gagtaaccgg gttggtttgc ttcccagggt
   234661 ggcattggtt ttatggctcc tcgattgcac cgttcttcga gaatcattgg ttgcccttcc
   234721 aaaactatgc agaagagaaa gggggaaacc ttgccttagg ccatggctgc ttgtgaagta
   234781 cccgaagggc gagccattgc aaaagaccga atcccctttc ttgcttccta tacagggtcg
   234841 atgtaattga gctcctcgaa gaatgcccca cacaagtatg cccgctaaag ctcaactagc
   234901 taccattgaa aggtgaaagt gaaagaggtg gagcttagtc ggaaagtatg gactaatgtc
   234961 aggaaagaca gttctggagg ctcaattgaa ttaggcgcaa tcagcttcag ttactccgct
   235021 tgacccgtgt ccacttccaa ataaagagaa agatcgccga cccgaggaaa tagactgatg
   235081 cagaaaagaa ggcaattaag gaaacatccg gtgaattcgc tcctactcct gtgctagcta
   235141 ggcgatccct attccgctgc tatgctctgt agtaattaac attacctacc cctctggtct
   235201 tctttgctca gtcaagcttc cttgtacggt ggcgtaggga aagaaagaca gaatgaacag
   235261 ttggtcgggc aacgatgtag gttgaagctg atccaatacc aagactcttc ctagagagag
   235321 aacaaggata acaaaaaagg atgacaacgc agatccgctg ttaccaacta agtagttgaa
   235381 tgtcgcatag gagctcttac catatatatt atattataaa tgttgtcgca tatcggttgt
   235441 ataagctaac tgtcgcagat ccgctatcgc atatacgctc aagtaagcta ttgctattta
   235501 tttaggaacc atgtctgtca actgccctca agtcaagttg gggccgattg ttttgtattg
   235561 atagaatggg atcaatcttg agaatgccaa tgtgcttgcc cctttcccgt gttcaattgc
   235621 tcgtccgact tggctacctc agctggaagt cgaaagggcg tcacgctcca gcaccttcaa
   235681 tgattcttga atcagttgca tttgatttgg catgaagtgc ggttggtttg ctttcttaaa
   235741 cagataaggt gtagcttcaa ttaatggtaa tgcttttcgg gtgaggagtt tctcttaaga
   235801 tggcttgctc ttgttgttcc cgggaggacg gtgccttact cgacttctag aggaaggtgc
   235861 tgctctcccc atagagagtc tttacttttt acttttggct tgaagcaaag gtaagtgccc
   235921 acgagaaccc ttggtggctt gggcgttggg agtagatgtg aatacgtttt cagaggcaga
   235981 aagcggggca aagccaaggg ctgaagtaag gaaacgaaag cagtgaagtt acttagactt
   236041 ggctgttaac atggtagaca aaaggggcgt tagggctaaa gggcgggaat aagataggcc
   236101 tcaggatgga atctccctcg tgcacataag ctttactttc tattttatag ataaggatat
   236161 caaaatgatt tgaacctctt tcaggttcag ttcctgaggt agttccctgt cgtgcccttt
   236221 ggctatgaat tacagctttc aagaataaga cgattagctg cttctagact ctcaggaaat
   236281 aaagagaacg ggaagttcag agggaatgct ttgttagcac accaaggctt ctggcagatc
   236341 tggtctcact ggatagtttt gacttcgagg gaggcgaaag gcgtaatata agattttatt
   236401 atagattcaa ttcgacggta tgacagtagc gtagagaacc cggtccttct gcttgatgga
   236461 agagaggtcg gttcagatgt agctagtgct ttctttcttc gttcccttga cttgaatggt
   236521 atgggtctag ccattggtat gctccccctt gccttccact taaaagaaag agtccctgag
   236581 agattaaaac aatgcggcta gtgcccgctc tgagtcagag tatgaaagac ctttatccgc
   236641 tttaaaggca caaggatcag gtcaagcaaa gcgctccaac caaaggggcg cagcgcgcac
   236701 ataactcctt gatgaaaaag aaaaagcagg gacaagctct tcacattgtg aaactggaat
   236761 ccttgaattg cttgatgaca ttcgattccg ttccgtcggc gatcctcgtt atcatgtctc
   236821 cttgtctttc tcttcttcta gcaagcctag caatttattc tagattgaaa gaagtacata
   236881 aatgaagtgg aaagacttcg cgtattagga ggccagcccg gtgtttagct atgtatagga
   236941 cttttcttgg gatgacctga ttgactgtaa tgggaatgag tagccccttg tcctaaacaa
   237001 gcgagcacaa tagagcaacc agttgtcgtc tatcttcgct cgataaccga accgtccatt
   237061 atcattgcct tgaatcagtc agcaaatgag taagtccatc aatctgtagt ggtagagtct
   237121 gtatcacctg ccaatagtcc agtagtgggt gaatagagta tgtgctttgg tgggcaccgg
   237181 gcatacagca agaagtagct ctgtcaatac agctctaggc gcacgcattc aattcagaaa
   237241 gaagggccac cctagactag accagtgagc agtagcacaa atctagatct tgaaactact
   237301 ctccctccct acctacttcc tgcgagctac ccttccctct ctttcttgag ttagcgagct
   237361 agatcagtta gtgacttcct tacgtgacaa ctcatacgag ctaccttacg gcactaaacc
   237421 cttgcctgac ccttcttggt cagttctttc ctagctctac tctttgctct ctggttcggt
   237481 tagtgatcca gatcatttag cgaatctaga gtgggatcag tgaaaaataa cctatggcag
   237541 gttcggaaga agaagacttt tgactgatag gcctctttaa ctagggtcaa tgctttcttc
   237601 ctttgctgct ttttaacagt tgcctactct aactctactt ctactccttt ccatcctata
   237661 agtaagtgca tattccattg tctgcggctt cctgcttttg tggttcccgg aagaggttcg
   237721 ttctggcgag atctttcgtt aaatagtata ccagtggtat cccctctcct gaatgtacgg
   237781 aatatacagt ttttctcttc cttgtcctgg cctttaatag ttccaagcgg agttatcaaa
   237841 ctctggggta tcggctcatc cctacactat agtcttccga tccccaagaa aagagaccga
   237901 ccctacaata tggggtacta acccttctaa atgagcacct cctatcccgc cccttcctac
   237961 cccaaggtag ggactgtagt ccgtttctga ccttcttcct gtgtaatgct agtaaataga
   238021 aaagggtatc tgcttagatg tccccgagag ttctcctgcg ttagttgatt gaggaccgaa
   238081 ctttagtatc tatgggtgag agccgtagga aattctttca atgagctcat actttctggg
   238141 gctatgccct agtctctcgt gagcatcttc ttatttccta agcagcgaac taaaaggagt
   238201 tgtagtttag ttcttctctt tctatttagg cggatacttt tctaatgcta atccctggtt
   238261 gtgtgctttg taagttgaat ggttagtttg ggatgctgtg tgcattcctt ccgttcttaa
   238321 aggaattagg aagccaagat cttagataga ttgcattaca cgatctaaaa gaacagttct
   238381 ctttgtgctt gtagtgtcta atgcttcccg aggacttacg ccccgaactc atttcatttc
   238441 tgaaccgcgg catgccccct tagcttatta gtactaaacg caggaataaa aaaaccccaa
   238501 tacaattgag atcgttattg catagataag gagcctatct tcccaaatgt ctgcctcgtt
   238561 caatcaatgt cggcgaatcc gatgttaaag atccggtata tgatagatgg aagaattcca
   238621 tcgctaccca aggctgggga gtccgtttca gaatgaagct aaactcgcta caagtaaagg
   238681 attgctttag gacaggtaac tagactagtt tctctactga tctttgggtc aaacaaaaca
   238741 cgcttttaga aaatcttgac tgcttggctg atcctcttag acatatatct ttccagccag
   238801 ccctgccatt gggatagatg cagcagttgg agtggtcctt ttaaatgggg ttctttctct
   238861 agtagcagtc cccaatccag ctgtatattt ttcctgtgag ttctctgggg agtttccggc
   238921 catgaagtgt aggagtagtt aatagggcct ttttttccta tcagacctgt tttcctttgc
   238981 tatctatgga tgatcaatca acatatatct attctataaa ggatagggca taaggttacc
   239041 cacgggcgat gctaattttc cttggctaag aatccatttc gtttttacca tatcggcgag
   239101 tttttcaatt atctttctac ctcatagagg aaatgacagt gattggtata ctatattgtt
   239161 acgtttattg gaactccttc taatgaccta tgcattctct tatcatttac acttggacga
   239221 ttccttaatc caatttgagg aagatgaaaa ttctttctat tctgggttta aaggtatcct
   239281 tctctttagg atatgctgct gcattttcaa tagcgcacac aatcgcattt tgatgagccg
   239341 cttgttcaac cataattgta tgaatccatc tggaatctca aacatcgagg gagcgagtgt
   239401 ttaatacgaa acgagatgag agagaacctt aaggcaagca agtcacaaat cggattctct
   239461 cgacatcgtc tgcttgttat accgttcttg ccttcccatg actttgcggc gtaaacgctt
   239521 gctgctcttg cggatgccca ctattctata ataagacatt actcccccaa acgaaagccc
   239581 gacttgacac tttccagaag gaatagtcgt tttcaaaggt cttccccaac cgtaagagaa
   239641 atctcaagct ataggcccta ggcccatacc caaagaaggt atattctctt agttattaga
   239701 atcagtcctt tcccaaacaa agcatctgtc tggccttgga gctaggccct tctccttttc
   239761 tcagttgatg gagtgaaagc accttgaggc ttattccctc gctttccata atatgtcaag
   239821 ccctcgcatt agctattaaa aatagaatat agaaagaaga agatgcagct cttggcattg
   239881 aggtttctgc cttgttatct tagcatattc ccgagctaag ggggaagggc tttcagaaag
   239941 ctctagatgc ctaaagagat gattcaagtt cgtagtaggc tacggagctg ggccaagagc
   240001 acggcctcga gtaaaagctt ccacttctgt ctcctgggtt taccctttac caaaggattc
   240061 tgtaattcta gctgcctatg cctattcaaa gcaattgatt caaaaggggt gaaagtggct
   240121 cgaccaacga acagaaagag ggcttccaaa atgccaataa agcctacttg ccctcctctt
   240181 ccaactggta tagaagtgcc atataagatc aggaatgact gtagtaaagg aaaaacgaaa
   240241 gatatttcaa acggggttca ttactactcc gcgggaaatt agaccgtacg aatgaagaag
   240301 actgcccatt tttattatct ttttcctagc ccaacgagct ttagtcaggt cggaagatta
   240361 tagtatacaa ctatcaatgg ataggagacc acaaggtata tcatcaaaaa ggactgggca
   240421 agtccagtgg tcataccgac aaagcataag aattagaagt acagaaagaa tctttgacaa
   240481 tcaactatgg ggtactccga gccaaccatc agccttagtt ggggctcgct gcctatgcca
   240541 aatgatcctt ctttggtact accttcctgg ctagtcttgc ctatggaaat gaatagtaaa
   240601 accaaatctt cctcaagacc gtctttcttg ggtttatcca aatggtattt gcgccttctt
   240661 ttaagtgagg ctatccaagt caatagctag agtttgtctg ggtgaagaat tctttcgtcc
   240721 ggatcacgac ccggccccca atgcaatggt tagaagaaac ttcgtaaaga actgaagcta
   240781 gcagggtttc ggcttgagtg tgacattgat gcttcaagtc aaggtcgatg acagaatggt
   240841 acaaagaaag aaggaagaca gcgatcatta gaaattcaca aatgctcaat ctctgcacct
   240901 ttctttcaaa aggacagttt cttctgtaac attggttgta agagcggatc ttgccttaag
   240961 tcattcacgt ctagctaaca ttcccctaac ggatcacttc aactcactta aaaagcagga
   241021 gatgagagat ctaacgggta acttctgcca attcaatgcc cagtagcagt ggacttatta
   241081 tacttatact tatgctccca tccaatcctt ctttcgtgaa atgccggtac agtactggaa
   241141 ggccaagaga aagaaaaggc taagagaaag aagtacccga aagacctacc ttattagaag
   241201 attaaccggt ctgacctgcc aagcttagtc atttcccatc ccgcatcgct tccacttcta
   241261 attccttaat gtgccaaggg gaaggggact taaggttaag gaagaaggat ctactggttg
   241321 agactgacgt tcactagata aattcccctt attccgtggc atcataactg cccttctagt
   241381 ctttctgcat aacctaacat gggtttacta gttgaattag gctaattcct aggtaaaaaa
   241441 agaaagacta aaaagcatac catttagcct tcgatccgtg ctattaacga attaccactt
   241501 ttcgattcaa aaaaatgggt ttaggtttag tttagatcct ctcacctctg gagcagcgga
   241561 ttcgcctaat agaggaagta acccctcttt ctcttccatg caccgggcct cttgggcaag
   241621 cttctgcttt ggctacctct ttaaaactct actctatgag atttgcatgg gaaagccgct
   241681 aactctctct tcctcttcaa cgccagcttt ctccctattt gtctcggttc ttcttcttgg
   241741 tctctgtgaa agaacgacgt actatgatac tttctgttga gccctgcttt ggattctatg
   241801 aagaggggat gtataagctc gactgagcag tttaggctct gtggtctttc cgcctttatc
   241861 ttagaccttt gctgccctaa agctactacc tttgcccgga gagagtctat ctgattctgt
   241921 aacaaagtac atcttagtca cgccgagata aaatatatta gaaaaataaa attcttttgc
   241981 agagagtggc gaagtgcttc acttgtagat ctattgtaat cgcgaaggaa atgcatgaag
   242041 actgaggagt atattacaat ttatggaggg attttaacta tagacgcgac gctttagggt
   242101 gtttgcaata ggaatccttt ccatcgagcc taacttctct ctgaaggaaa ggaagtccct
   242161 aagaaagaga aggggctcta cttgatggtc tagcaactct gctttctggc ccaagaagat
   242221 aagcaaattc agctaattca gaatcgggta gcacgactta agggtctact atttgttttt
   242281 tgttttgttt tctttttctt tgtttggaaa agaacaaaag aaggtaatga agcatcgggt
   242341 gacagagaat tccaatctgg ctctcctctt tctgactttc aaaacaggga aaatgtgcca
   242401 gggaagaaga tctcagagtt tttctccagc acaatcagca aattcagaag ggggtctaac
   242461 tcaattccaa tctacgtcta gaagttctac gctatctttg gatctccttt tttgaagaac
   242521 agatttgcct acagcattgt ctgtgtttgg gcgttcaggt ttttctaggt actcgcttag
   242581 tcgctcgtac ctagaaaagg agaggaaaga tgaagccttc ctccactcct taaaactagc
   242641 tctggaagcc tctcaaaggc atagtgccct attcccctta acccctggga actcatacct
   242701 ctcttttagg cgcggcgcgg taaggctcgc tctgttctca aggcttgggg agacgaagac
   242761 cgctccccaa aaaagcgctc ggaaaagccg atgttagagt caagcattcc ccagaaataa
   242821 aagaaggcaa agacaaaggc gaagaactca aacaatctgt ctttctctgt gttgaagaaa
   242881 gacgggaagc agaggcacca atgatagcat cagtggttca agtgcagtgg gtagcaagaa
   242941 tgaaaaatga gggattggag gcgtagcttt ctctttcgct tgagactggg cggccccctt
   243001 attcgtactg cgtacaagca gcaggactgg actaaaaagg tattaaaggc gaagtatgct
   243061 gcttactttc gtagctccgt ttgccaggag agtcaagccc tgattcccaa ttggtcggta
   243121 tcattgaaaa cttttgattc cggtcaagtc aactacttat ttttcagcaa ctaaccgggt
   243181 gagataaatt cttttatttt gacttcaatt gcggtttacg ctctcgttac aggcagatga
   243241 aaagaggaat gccttaagta agaagttaat gaccagtccc atatttagta attgaagtct
   243301 cgggtcgggg ccttatagtc ttgcttttaa agaggggtct gggagggacc cttctatctt
   243361 gaattgcgta tatagaagca gaatttctcg attcattatt ctctcttctc ttctttcaaa
   243421 tcgcatctct caagtgagaa gaaaaggccc ccacggagcg gtgggaaagc agcaaatctt
   243481 tcctatgatg aggcttagtt cagctagccg cgcacacgag gttttatgga attcagtacg
   243541 caaaggtgct gatgaaggaa gataattccc tgcactctac agaagatcca agagggaagt
   243601 tcagtcttaa tcttggtcta attgtcttcg ttcccgtgta gaagcaggct ctccgaattt
   243661 atgatcaacg taagcatata gttggttggt gccctcaagg ccagtgacta gctcagctat
   243721 gtagataggt gtagaccgcc acgtcgagag aacgaattag agagcaggtt agaaatccca
   243781 tcatattcac actctttagg agagaaatcg ggtccattct ctgagctacg ccgctctgaa
   243841 gctaaagagc tggttgcttc tagctagaga gttcttctta gggaatacac taataaaaca
   243901 cagggtagga ccacttcata agaaggtcaa atcccaaagt ttaaaactcc gaaacaagcg
   243961 acaaacttaa taggggtgat aaaatagctt ttaacacagg attacaaaca caaaagccat
   244021 ttgcttctcg ttaagattgg actgctcctg ggggaacagc ttagtccatc ttcaactcct
   244081 acatgaaagt cttaatccca gttccatatt aagattaaga aagtagacgg acagaactcc
   244141 ccgaccttgt taggacccct tcgggttggt cctcttctag tcgagtaagg tgcgtacctt
   244201 ccctctgaag ctcttttggg ggacatcctt tctaatacgc ctttcccgga caaggattag
   244261 cttcagatct tcttgcctct tcttggtctc gcttcttctc tttcttctcc aagccaacca
   244321 tctgatcaag ccggagttga accagccttt ggagttgggg ttgagcctgc ttagccagcc
   244381 gaagagctat aagaagcttt ggacggagtg ggcccttctt cttagggcag cgagtgctta
   244441 cgcctctgag gccaaaggac acagaccgac aagctagatc atccggggag gtaagaacca
   244501 ctttatactc ttgttaccgg ggaaagctcc aactttaggc tttaggcaga gacaagagtt
   244561 cagatcctat ggcatggtat tccagccact aaggtctcgc tctgacttgc tcacgaagaa
   244621 gaattctcga tcgagagcta gtacgagggt agagggacaa actttcgggc ttatgctggc
   244681 aggctatctg acttagataa ggaagagaaa cgtaggcaaa agtgaagggt tgggcctgat
   244741 gttacaactc aatctcacac cttccttctt gaaacaagtt ccgatagagc tttcccagga
   244801 ctgaaagctg cctaaactgg atcaaagata cccacgagcc cagaagtatc tgcaagaaca
   244861 ggaacgccag cgcctatggt tgagtgaaca ggggattttc tccattctag cagtggattc
   244921 aatagctgct tattcttttc tttcttccta agacgtgacc gtattctcgg catcaagacg
   244981 tcttgccttt cctgctctca ttcccgcttt ctactaagga aagagacaag aactcgaaag
   245041 gcgaatgaat gcctatatcc ctattagagc accagccttt atcccgaaaa agcaaaagag
   245101 taagacaatc cagtccagac cagtggcaag tcgaagtgaa gttctattga ggaagattgc
   245161 aattcgtatt caaatgaata tcagatttct atcaaaaaaa gaaagaaatt ccatttctag
   245221 attgagattc gtgtgcagct gatgaaatag ctagggttga tgatctaact cgaaaaacgt
   245281 gctaagactg ctttttatct tccgtctttg gccttaaaac aagcctatga atgtcatcta
   245341 ggtctcgtct tgtaagcccg gaagaggaat gtgctccctt cttcttctta ctctcgctcg
   245401 tccctctccg gtcccagctg tcccttcgct cgcctaaggc tgttagcgag tattaagata
   245461 ggatgttaat gaagtgaggg ctgcccataa ctagaagagc aaggaactag gcctctgcca
   245521 agaaatgaac gatcactagt ttgaaaataa ccagggtgct gacatttaac ggaatgaatc
   245581 aaataattgg cagaacttgt ttcactaaca tgttgtctag cagttctttt cctagggcca
   245641 atcctatgag tccgttacag ccatggatct cctttcaatc cataggtgta ggcctatgaa
   245701 gttggagaag attctccatt ctataggagt tgttggaatt ttagttcctt taatttaaat
   245761 ggcaggccag ttactgtttt cgttgccttt tctgtcaatc cgaaagtaga aaggataaag
   245821 gatcaagggt ctcaaccact tactcactta ctttgaaagc tagccagatg ggaccaagca
   245881 tgaacacttt acaagtatgt atgttgacgg ataactctcg gagtatctca aaagaaaagt
   245941 aaagaaggtc aacctcaccc acggtaatca atcctttctg gacccctctt atttagtact
   246001 aaatgcttcg gaaatatata ggtcgagcgg gactgaagat gtctatagga aagtaaatgg
   246061 ctatggctag gaatctcctg tagacgcaga gattgtttct aatgagctaa gaatatccag
   246121 gccatggcat tcatgtggaa caatccaaga agccagtaaa gttgtagatt caatacagtt
   246181 atctttttta ttatagtttt ttactataaa atgaaataga atagcttata taagcaaaat
   246241 agctaggttc ttgtaatagt tcctttagtt tctagtggga tttattccca cttccatttc
   246301 gaatctcttg cagtccctat ttcagtagtc actgaagcaa gccagctagg taaattacgt
   246361 aaaaacccta gtcctttcca aactaggaag ccagcagggt aaaaagctag ggataattga
   246421 ataagatata tgctatatcg gacagatata aagggtcagg taaacaaata aatacatact
   246481 ctttagtaaa ataaaagcat ttttctcttt tcgtcgattc ttttttacct ttcttatgct
   246541 atttctatag atttcaatct cgtcttttaa agctgaaatc catgatgctc ggcaagtttc
   246601 tccactttct atttgagcag actcgggtgg tgtgccggaa gtttctttgt ggcagtcgtt
   246661 tgtgcggtct ttaatccaga aagcatagga aacatgatga tgccttctgg ggggttttgg
   246721 gagcatcaag cgagaaagaa tacgaatact aaggcctttc cagcactaag catatccttt
   246781 cagatatttt ctgttatcgg gtatgtgact tagttcactc tcagtcacca gtggaattcg
   246841 ccctctgcaa aatatcctaa gtaagctacg ggcggtttga aagttcgagg aagttgtcca
   246901 ttatttgtat aagcggttca cctcgtttta acctttctgt gacctccact gcgagctcat
   246961 cgcctggtat agaactgatt atttctgcca cacatacctc gacctcatca tcagactctg
   247021 agtccaagtc ttgctcgacc aatctgcgag agaactttga ctactgcctt atggtttcag
   247081 gagaaagacg tagtaggtcg tacctcgaaa ttctggcagg aatagtggcc aattgagtca
   247141 ccaggtcaca gtcgaacggt tcgttcagac caagtggatt gctccctctg gcgagctctt
   247201 ttctttatag gggccttaga aaaccttaac acttgtgtgc aatcacggtg gtaatttttt
   247261 cccgcccgcc ttccattacc cgggtgataa agtccgtcct cctcattagg atccgactcg
   247321 gaatccctga ctgcatttgc ttcctctatc atttttggct tatctacttt tgtgacgagg
   247381 acgtcaaacc tcttgttctc cccttcatct ttctcagcaa caaccatgtg gcagatctcc
   247441 atagcacctg gggacctgtg gtctggccct gggccgtggt atttgaagaa aggacggcgg
   247501 ggcgagcaca tgcctggtgg aactggatat cgtttgtaac tggaacgaat gcctgccgaa
   247561 gatctccttc atccatagag ctcttattac taagatacaa gctggcgcca atagcttctt
   247621 tgatcactaa aactccccgc gactattgaa gcttagacta ctaagatagg attgctgatc
   247681 atagacggaa acttcttgtc tattacggtt tgaagttgtg gtgttaggaa gaggaacggg
   247741 atataaaagg gttccgaaaa agaagagtcc tggcatttcg ggctatcctg acttcaacaa
   247801 agaagaaaga aagtccgtct ggactacgat cgggaaagag ttcaaatgca atctgcccct
   247861 tatcccaaga gtggaagaaa aggctaccga cttggcgtac tgggtctggt tctctgaagc
   247921 agtcgatctt tgcctaaggc attatgagaa gaaactgata taccccaatg gatccttcta
   247981 gagtctaata ctagggcttg ttagttagct aagctatcat ctccgagagt tctggattac
   248041 ctggaaatgc aattaaagaa gtagagttgt gagccaattg aagactgaac cttaactatg
   248101 tcgaagcctt aggtaggata ggtccgattt ggttggaact tttggggttg accaagtcct
   248161 atgcctgaag aaggaaatcc gcccattact actggagtga aagaacatct ccttccatat
   248221 actatacgac gtatgaggaa accaagcatc agcggagaat ccgtttcttt tgagatccac
   248281 ttttcttttc tgcatcagtc tatttcctcg ggtcggcgat ctttctcttt atttggaagt
   248341 ggacacgggt caagcggtga catacttcat ctcctgagat gggtgacaga gttagtaagc
   248401 aacgacctta cgcgagtcta aaggggaagg ttagaccttt aggaaataac gtatgtaata
   248461 tgcctacagg ccgaatcata tataatatga aaagaagcgg gtgtaccgat cccagaaagc
   248521 aagaagtaag ctttggcgta aaggttgaag ctcataggca gtaacctaag tcctaagaag
   248581 ctccaatcgt gctgctatgc ttaacatatg caaatcaaac gatcggaaac aatttgcaat
   248641 ttcgtaagta agtcagtgaa ctttttccca tgtattccgt cggttaacaa ccaagaaaag
   248701 ctttcgttta gttctaagtc tctctttttt tggggggggc ggataaatga tatggagttt
   248761 tacgaattat ggatcaactc attgctgatt tcatctttaa aatcggggtt actttgtctg
   248821 tagctattct tatagccgtt agggctggca gaatattcaa tactattcat tgtatgaata
   248881 tagaaacaga aataaccaat ttagctatcg atgttctcaa agaaaaaata gtgcagaaac
   248941 ttcttctttt ttatacagtc tataaagaca ctactcctac gggagagttt tctttcccaa
   249001 cagcggtaaa tttccaagaa gtcggcgagc gtgttctttt tagcgtggac aacattcact
   249061 ggctaaacca gatgtatgta gatctcgcca atcatggaac acaaagtcaa tactttctcc
   249121 aagttctaga atttcttgta gggtagtctt tctttttctg atgtattctg ttggttaaca
   249181 accaagaaaa gcaatttgta cttcttcact actcctacag gctttcttgt ctgtgtctgg
   249241 agggaatcat tttggacgac tcaatcatgc ctcaactgga taaattcact tatttcacac
   249301 aattcttcat catttttatc gtagtcagcg tctcttattt gatttgtata gtatgcgatt
   249361 ttagtggtgt tttttgggcc ttgctctcaa aggtgggatg ctccgttgcg actcgagcca
   249421 tgtatatatc atttataaaa atgacaggtt gttccggaag tctggttttt ctgttttttg
   249481 ccatgagagc gttgaatgga atagtactgc cagaactggt ctgttgcatg gatgacaacc
   249541 accaaagcgc ttcctcttcg gaactcttta catatacttc cgatttctat ttggaagatg
   249601 aggcaagttc cgagcgtagt agaagtacct catcggtcaa tcaaccgatt ccgggggaac
   249661 aagctatgcc tcccgctctg cctgttatgc aggaagctgc taatcaggat ctgcccgacg
   249721 tcccctaccc ccacgatgaa attatagggg gggactcgat tgagcggatc cagcggcgac
   249781 tcctgttgca ataccgcaat ctgtcggccc aggatatcta tctggccgga attcaggcag
   249841 aagacctatt tgaggtcaag gtggatatca tccgccggat ggccgccctt gatccagaag
   249901 gggattggtt gggacgggga gctcgggctc tcgacaatcc ccgtaccgcc acgggcgagg
   249961 agtctttaga cagactgttc gagatacgcg actctctgac tcgagaagga atcagatccc
   250021 agtacttttg ggatttgaag gagaaagtct ttttgcgacg gcattgatgc cgagcatagg
   250081 cctcacttca gcgtaacgat cattctcaac tcgatatgtt agagggtgca atgggtgccg
   250141 gagctgctac aattacgtag gttgttcgga agatattctt ttttatgggt tgctcctctg
   250201 tcccgaaaac atgaggaaat cctctaccgc ctgtgtctat ctcctgtcaa gtatgctccc
   250261 cagacataga ctaggtacaa ggtagtactc tttgaaagat agaatatcac cacgtgaaca
   250321 ttaagttacg aatgtaactc ccgagagatc gaccgctgtt ctaaatatag tagataattt
   250381 ttttttcatt ggaacgccgg ggtgttccca tcattgaagt cagagcgtgg gactgagcct
   250441 ttcagaatga gaaaaaaaag cccttagttt ggttggaaaa accaacgcaa atatcatatt
   250501 aactttctct cgctctactt ctaaagatag atgttggaga gagttacttt cttaaattat
   250561 cttcctttcc aaagctgcgc aaggcggccc cctcagaaca aagcctcgcc cctccctctc
   250621 acccaaacga aatgggatga atcaaagcaa taagcttttt gattgattca aggcgcagcg
   250681 aagccaaaat caatcaaggc aagggggctt ccttttcctg atgctgaatc catgggcagg
   250741 caagagacaa cctggcgaac tgaaacatct tagtagccag aggaaaagaa agcaaaagcg
   250801 attcccgtag tagcggcgag cgaaatggga gcagcctaaa ccgtgaaaac ggggttgtgg
   250861 gagagcaata caagcgtcgt gctgctaggc gaagcagccc gaaagctgca ccctagatgg
   250921 cgaaagtcca gtagccgaaa gcatcactag cttacgctct gacccgagta gcatggggca
   250981 cgcggaatcc cgtgtgaatc agcaaggacc accttgcaag gctaaatact cctgggtgac
   251041 cgatagcgaa gtagtaccgt gagggaaggg tgaaaagaac ccccatcggg gagtgaaata
   251101 gaacatgaaa ccgtaagctc ccaagcagtg ggaggagccc ggggctctga ccgcgtgcct
   251161 gttgaagaat gagctggcga ctcataggca gtggcttggt taagggaacc caccggagcc
   251221 gtagcgaaag cgagtcttca tagggcaatt gtcactgctt atggacccga acctgggtga
   251281 tctatccatg accaggatga agcttgggtg aaactaagtg gaggtccgaa ccgactgatg
   251341 ttgaagaatc agcggatgag ttgtggttag gggtgaaatg ccactcgaac ccagagctag
   251401 ctggttctcc ccgaaatgcg ttgaggcgca gcagttgact ggacatctag gggtaaagca
   251461 ctgtttcggt gcgggccgcg agagcggtac caaatcgagg caaactctga atactagata
   251521 tggcctcaaa ataacagggg tcaaggtcga ccagtgagac gatgggggat aagcttcatc
   251581 gtcgagaggg aaacagcccg gatcaccagc taaggcccct aaatgaccgc tcagtgataa
   251641 aggaggtagg ggtgcagaga cagccaggag gtttgcctag aagcagccac ccttgaaaga
   251701 gtgcgtaata gctcactgat tgagcgctct tgcgccgaag atgaccgggg ctaagcgatc
   251761 tgccgaagct gtgggatgta aaaatacatc ggtaggggag cgttccgcct tagagagaag
   251821 tctccgcgcg agcagtggtg gacgaaacgt tctctccttt tataattatt tatttctccc
   251881 acataccttt gcccccttca ccgagcagtc agacgactct tcagtaactc aggatgaccc
   251941 gacctcttcg acgcttcttt cgctgtatac ccccccatcc ttcggaggtg gaagaaaggg
   252001 tactttatat atatatttca agagcccaga acgctaaaag gtgggggaac acgagttttg
   252061 taaaaaaata atagagaaat cgaaaaatga ctataaggaa ccaacgattc tctcttctta
   252121 aacaacctat attctccaca cttaatcaac atttgataga ttatccaact ccgagcaatc
   252181 ttagttattg gtgggggttc ggttcgttag ctggtatttg tttagtcatt cagatagtga
   252241 ctggcgtttt tttagctatg cattacacac cccatgtgga tctagctttc aacagcgtag
   252301 aacacattat gagagatgtt gaagggggtt ggttgctccg ttatatgcat gctaatgggg
   252361 caagtatgtt tctcattgtg gttcaccttc atatttttcg tggtctatat tatgcgagtt
   252421 atagcagtcc tagggaattt gtttggtgtc tcggagttgt aatattccta ttaatgattg
   252481 tgacagcttt tataggatat gtactacctt ggggtcagat gagcttttgg ggagctacag
   252541 taattacaag tttagctagc gccatacctg tagtaggaga taccatagtt acttggcttt
   252601 gggggggttt ctccgtggac aatgccacct taaatcgttt ttttagtctt catcatttac
   252661 tccccttttt tttagtaggc gccagtattc ttcatctggc cgcattgcat caatatggat
   252721 caaataatcc attgggtgta cattcagaga tggataaaat tgcttcttat ccttattttt
   252781 atgtaaagga tctagtaggt tgggtagctt ttgctatctt tttttccatt tggatttttt
   252841 atgctcctaa tgttttgggg catcccgaca attatatacc tgctaatcca atgtccaccc
   252901 cgcctcatat tgtgccggaa tggtatttcc taccgatcta tgccattctt cgtagtatac
   252961 ctgataaatc gggaggtgta gctgcaatag cactagtttt tatatgtctg ttggctttac
   253021 ctttttttaa aagtatgtat gtacgtagtt caagttttcg cccgattcac caaggaatat
   253081 tttggttgct tttagcggat tgcttactac taggttggat cgggtgtcaa cctgtggagg
   253141 caccatttgt tactattgga caaatttctc cttttgtttt cttcttgttt tttgccataa
   253201 cgcccattct gggacgagtt ggaataagaa ttcctaattc ttacacggat gagactgata
   253261 acacctgatc agtgaacacc aagcatctac gagtgagtat tacaccaatc attaaaaaaa
   253321 aaatatcttg tttacaacaa agtaattgta gcagctccgg caccctctaa catctttcaa
   253381 tttcctggac taccatcagc caaaagtcgc tatcgggaga ccccacctct gaatctttgt
   253441 cccacttgcg tatttgtcgt aagcgcttat cgacatcgag atcatcaagg tgggtttcca
   253501 ggattaggga aatgctcttt atttgttctg ccggcgagcc cggtaaccct atcccgaata
   253561 agacaccttt ttctacagcc ttttcggcat cgaccctctc cctttctagg tactcgctta
   253621 gtcgctcgtt tggtctcact caattacatc gaccctcgcc taacattata ggaaaaggtc
   253681 gttaagctca aatctccctc acttgcccgc tccttggagt tggggcagga aaagtgctaa
   253741 agcccttcgg gccttgggcg cctccctcct tgacactcca cgcaatcaat acaattccga
   253801 tccttccccg ttcagtagct ccataccgat ccaagcttaa aggtaaaaac tgcctttaat
   253861 gcactctttc tatcggtata ggcgtctttt cgggccaatg ggcaaggaaa aagcccgtta
   253921 tgaggcataa cataataagg attgggaggt ggaccaataa cagctgcctt ccgctaaggg
   253981 gcaattctcc actctcggga gtaactgaat tcgaattgct tctttcggta ccaaatgcta
   254041 atgcctttct tcgcctaagt ggtatcaact tatgctttct tagcctaagg caattctatt
   254101 atgttatgtc tttttctatt ctctactaaa gactcccatg taactcctcc agaatgcccg
   254161 taattgcaat taatgctgta aagtcttcct agcgcctatt tctaggacag tggttcacct
   254221 aaacctaaat tagttattat ttatcttttt atccagattt tatagtcgta ctgatgaaga
   254281 ggataggacc tagagcatcc tccctctgtg caggccgtta agggctctcg ctagcctagt
   254341 atttatttcc tatctgcata agttggctta ctcccaagag tgttgtagca gactagccaa
   254401 gctgtaagaa ttaggatcct cagagttctg attgaccatc tttgaaagtc cccttactcc
   254461 taagccagtg atgggagtct cgcccttgat aactcattcg actgctttag acccattccc
   254521 aagtgcgact tacccgagta agactggtat taatgcatgt gtcttccttc ctgccttagc
   254581 gcgtaaacca cattagtaag gagccaccgg ttggagcttt atcgccttcc cgagagtggg
   254641 agttttcagg ccttaggcaa agccctaata ccggtcaagg aagcccctac gattcccccc
   254701 ttactcagtg atggcaccgc tcctactcta ggtttgttac aaatgtgcct tagcctactc
   254761 attcgatacc cccgaaggtt cacacctgca ttagcaggga agagtgaaaa gacaatagga
   254821 aaaatcgcat taggcgcact cactccatcg aatgccctta tatcacgcgc atagctctta
   254881 atgcttaatg caaggaaaag caatgctaga cctagaatgc tcactcccaa ttcttagcat
   254941 tcctcccttg cacccttgtg ccctagaaaa gctagtacaa ggctgggaaa ggattggttt
   255001 caaccctcat ttcgccatta ctagataagc tttagcactt gggaagacag gttggattga
   255061 ctcatttcgt agctacctac actttcaagc ttctttccct tggaaaaacg gacttgtagg
   255121 attttttgct ttcatactcc ttagctggtg tgagtgcgag ttcatgccat tataagaggt
   255181 tcaaggagaa agattacaac tgacgatcct tattccaggg gtgatcttcc tgttagcaat
   255241 gattccaatg tttcggattc caataatgaa ctaaagtgat gctactcttt ctgttgctgc
   255301 tcctgtttaa tcaccaggtg atgggaacga gtcaagggga taaaggcagg tatatagttt
   255361 tcgtttcgct ggattccact tttagatagg taacctccgt tcctatgcca aggggcagtg
   255421 ctttgaaagg cagtgaaatc ttagtcgttt cgctggaata gttgttcttt caattctatc
   255481 ttggttgacc cactttctta ggaaaacaac cagtatatgt taataaaatg catagatatt
   255541 gagctcgaat ctgtaaaacc tttcccgagg gtctcagagc tagttcctag ggcggtcggt
   255601 gggttggaag gctcaggaca cgagatcgat cagtattagt agaatcaagg tggatctcca
   255661 aagtagatgg gcctaagccg gggataggat aacaagattg aaaagctaga ttgaatgggg
   255721 catcccaggc ttgacgattc acaaccattc gtatgtacta gcttcttctt tgccttaggt
   255781 caatcaggtc tttaacaagc ctaaaccctg actttcttac tcttgaaccg acttcacggc
   255841 ttgtagctat ccctacaaga gatccagtaa gctgtacgaa atcggccatt gcttgccttt
   255901 accgatccga tggtgaagct gctgcgcttc tattacttcc tcaagtcggt gcgggaaagg
   255961 ttaagtaggt agagccgaaa ggtgcgctaa ctagaagcga cgagttcccc aaacccactg
   256021 aagcttcagg tctttcttca taaaggttgt ttcgaagtcc cggtaagaac caaagagatg
   256081 cctttcctta gctgctagtt ggtgttgttg tcggaataaa tgtggtacca gcttagctac
   256141 ataatctgca cgggacttct acgagcgtat gctcaacgat gcactaccaa tgtctctgta
   256201 acaattgttg gaaatcccac attctattct aattctaagg gtggttcaca cttttgtatg
   256261 cactgtttcc tgagaatcag attcgagaat cacttgattg tagcttaact accaagccag
   256321 ctgccttgct cctttagatg gaaaagaatc ctgtcatcac ttctctcatg ggtgttcaaa
   256381 tattctagta tattaagggg cgtaccgatg tttgagttca tcgatatgag ctaagtcccc
   256441 gttgctaagg tattgatgtt gttcatcccg agtttcagag tgaagtagcc acaggctaat
   256501 taacatctca tattgaagtt gagttgtagg agcaactgag ctaaggccca acatccctag
   256561 tgggtttaag gaacatttca tcatggtata ggctgcttga gaggaggctc catatggaag
   256621 gtcgatcacc aacccaactc ttcgccccaa cagggaatgg taaagggcaa tttctcttaa
   256681 ctatatgaaa gtgtcagaaa atgacttata tatagtaata tatatagtaa tagtagcaac
   256741 caatcattca ttggctagca tgggctaaac agtgtgtatc aaattaagct tcctcgggat
   256801 gttggctcca agacttcggt ctcggccact tagcgcagtg gaataggaaa gagttctttg
   256861 catcaacaaa gtgtagtagt caaaaacgct tacttaatct catcgatgtt tacctcggct
   256921 gtgaaagaga ggttgcttct gagctaaatc aatcccgcac aggttcttac ccggaacttt
   256981 acactcaatg gaaagcaaaa aggaagacta aatccgcttt gaaagctatt ccagagacta
   257041 taagaacaac caggttgcgg gcgggagcag cagaagcatt gagatttgct tgttcagaga
   257101 tgcgtcaaag tatacctatg aaagtggatt gcaagggtca ggcaccaatg cattactaaa
   257161 gaataagcaa ccggaataac ttttcaggga gcgtggaaag attggtctta ctatctatgg
   257221 gaaggaaaac tgcctgggaa aacaagaata tttcgggttg agactttgct tgcttacttt
   257281 cacacttcct tcagtgagct acttaaggtt taaggtaagg ggcactccta gcatagatta
   257341 ccattctaac ctgtctttgc tggtagatag atgcgcttaa ttagttacct gaattaaaga
   257401 ggactcttga ataagtggac ttcgcctggg cgtcatcttt cctttcattc actagtttcg
   257461 ttcctgtcag atagaagctt ttcaaagggt gcttcgcttc caccgggagg atttccttga
   257521 ttgctcctat tccactacgg caacctatga aactacggct attttctcac tgactcctat
   257581 tatggatatg gaaactttcc gggtgcgcaa acgaatcact cccttggaat gcctctttcg
   257641 agattggaga cttcaaaaat atcagctata tctgccgacc ctgaagtgtg acattccttg
   257701 atcgatgaat tgccctttcc gaaagcgccc ttctgaacca aatacagcta gcgatcaatt
   257761 agttattcat cgaaggttca aagcaataag ctaagccttc tgactctgca tctccatatc
   257821 tatccatttc tccatctgca ggctagcctc taacagaacc cctggaggcg gaactagaac
   257881 catttaatcc attccccggc catcaagagc tatgaccccg ggaggggagt acacaggcag
   257941 gtacgagccg ggtggggaac agaaacgaag gagcccagcc aagaggctaa tccgctgtgt
   258001 aaaggctagt ggtacggtta gcgggcggga aggtctcccg tcagactggt attccacccc
   258061 ttgctatctc actacccggc tattcctgta agtgcttaac ccctacacac gaaaccgtcc
   258121 atttagctag caatctgcta tatccgaaga tgaagcgccc acttgccatt catggctttc
   258181 aaaaagtact tccaatatat gtgcctcctt cggaccctcg ccttgtggcc cagccacttc
   258241 tgttctggcc tagccctctt ttcagcagct tggcacgttt aaagaagttg cctaaactaa
   258301 gtgtacaaag ggggcatcaa taaaagaagt ctgggcgtaa attcttcatt taggaaaaat
   258361 ccgataccaa gtgaaagcga gctagctgtt ggtgctatag tcagtccgtg gtcagcatac
   258421 tttgagtcgt cttcttgaaa aagtggaatc cgggtctata ctacgattcg atagagaacg
   258481 atttggcaca tcttcgattt cctggtatga tagtagttat gctgggtttt ctgtgagttc
   258541 aagatatttg gcaaaagctg tctttgattt tgcttttatc gatgtgatcc gtgtctttag
   258601 cttgggactt agcttggcac caggcagatg ccataaattc ccccgagaaa tcataaacgg
   258661 atactgtacg gccatacaat atagtataaa ttctcgttgt cgggggaagt gaatcaacaa
   258721 atacatgcaa gaagctctgt aaatgctgga ggtgttattc atctaaacac tcatctaata
   258781 aagtcagcat gggtttcggt tttcccgggg ttgaaggtac cctttctatc ctcttccata
   258841 ctgccattaa ccaatcatgg tatggcttaa gcaaccttcg cttaatctca ttccctaacc
   258901 taaggcgaaa aagcgccgct tacccccgcc ttctaacgac ataccgagtt taccaaattc
   258961 taagggcaat ttgatagcaa gaggagaagg aagaacagga ccaatggccc cttcaaagac
   259021 cgtaaggtca tgattgacca aaaaagtctt ctttggatca agagcataac gaatccgttc
   259081 cgaagaactt agagtgatta agggcaagag ccgaagaagc tattggaaac ggaactaaag
   259141 aactactcat tctatgcttt cttgtcattt ccactttatt ttgggtagtt ttgggggcat
   259201 gccatctcgt gtcgtgccat cttccttggt tcgagctaga acctttacag ctttaaacga
   259261 tgccgttgtt cgtggatttg ggggatcatc tgcggatggc ccattcacta tctctggaac
   259321 ccctgggaga aatagactga tttactgttg tgagtcggtt gctttaatgg attgtggcaa
   259381 ccaaagtgca gaaaagagag ttagctggat gaattgggat cagtaggtat ggagttatgg
   259441 cacacctgga ggggagaagg aaatttatta taggtagata ggtctgatta aagcgctaaa
   259501 cgcgaaaaca tatactaggt gagaaatctc aatacctcca gtctttcatg aagtaatctg
   259561 gaaagttagc tggaaagaaa ccccgaatat ggcccgaagg tgacttcccg caatgagtta
   259621 cgagagctgc tactacggta gaacttcttt agttccagca ctatggacta ttggactggg
   259681 cagctccaca agcataatgt gtattaagga ttgacgcaga aaaggtgatg agccgtaggt
   259741 agctagtggt atatggtacc gtttctatca gccaatatcg ttgagtcgca aaacgactac
   259801 tcaatatagg caagaagatt aatggccctt taagttcggc ttaaccgagc gtcgataggg
   259861 cttctcatta aggaagccct tctctagctc gggagctcca actcataact ctgagctcat
   259921 aactcaaata ctggtaaagc tctcgttccg atagccgcac ttttgcaagc cctaaagtca
   259981 gggaatagga tagtgtgtta acgcaaaaaa agctgacgca gaagaaaggg gcgagtgagc
   260041 tctcagagcc aaaagctggc cgatttgttc cagtctttgg atatcccatt caaaatagag
   260101 tccagtccca ttaggcaagc gggtaagata ttgaaggcat tatatagatt agggataaag
   260161 tactagaatc ttagcctagg cctagtaatt atcctaagat aggactcttg atcaaggcaa
   260221 gaagataggc tctctgggta aagacaaatg agctatccag acaagctagt tttcaatcca
   260281 gcatgaaagg gaaagctagc tgtctctacg aattaccctg catataagta tttccaagct
   260341 acccagtgag acaagcatag tgagggccta gattcgcccc aaggagtggg agttgggggt
   260401 tattcccttc gctctttctt tttggcatac tcatccttca attgctaagg ccttagagcg
   260461 agttcaagct agggtgaaag agcaagatca tagggagcac actgaatctg tgagttcccc
   260521 cactattctt tccaaagtag aatatttccg ttcatcaaga acatctccaa ttcaattgca
   260581 gaaataaata actcttttcc ttctgcttct cctttcaaaa tagtatatca ttaccttgga
   260641 gagctatata agtacatctc tttcctttct ttgcccctcg ctcgggagag ggtttctccg
   260701 ctctggaaaa cctcatatag aataagctcc ttaaattgtc ccatatttga ttttcttcac
   260761 tattgattgt ttgtatatgg ctccatacta gcatatgctt cctagccgta aaagaaagac
   260821 ttctatgcag ccttaactac aactacatac attacgtaag ctccaccaat acctatcgcg
   260881 aaagcgtatt caacgttcat ctggagtgaa ttgttctgat agcagaaaat gccttatctc
   260941 tacttgtttt ttctacttta gtatatcagc gaggggattt taagggagaa ttatgaactc
   261001 tgaaagagca taattcgata accgaaggcg atagccgaag cttggtttac gtcctttagt
   261061 tcggggcgaa ctaccatatt catatggaaa ttagggaagc cgggatgact aaacccttgg
   261121 ctgcttcctt ttgataagac tgatgccatt aaggcaatga aatcggtttt tctacgagga
   261181 agaggaggca tatgcaagag caggttccac gaaaggaact gacatatcaa tagaataagg
   261241 aataggaagc gaatccgctc ttctatgtgc taaatgtcgg cattttccct cttatcatac
   261301 ggcattcact tcactgacgc ctactgaccg gatcggtcac gaaagaacaa tgggagaaag
   261361 gcaagcgcct taactaagat tgattcatct gactctataa atgactgatg aatgtccatc
   261421 aagactgaaa gcgatgagga ttgaggtcgt ctagttcggt aagacgtggc agagattggt
   261481 ttgagaggtt ggtcttagtc aatcagatcg taaggaatcc gccaccaggt gggtactagc
   261541 gcttcaattc cctagggctc ttcaaagaga gtagcattga gattaggggg accaatgagc
   261601 ccactactat ggctccgaaa tggggtctgc gggccggcaa cctgatcgac ctaagatcta
   261661 ctttcaaaga gaacgaacgc tcttacttcc ctcttcagag gccgttaagg gttggtcgag
   261721 gggtttaaca aggggtttgg aatgcttccc gacaagctcc ctattcgtcc agttacaaag
   261781 aaccatgttg gaattgagtt gagagcttat gagtaaggta atcggtcaca agccgggtat
   261841 gagctcagag ttatgagtta ggagttcaga gcttcctgag cgacatattt tatttgtaat
   261901 aaataaacta atctttttat aaagcccaaa acaaagccag ttgaggtctc aaagtcaaat
   261961 gcaagagtaa ctatatattc tccaataagc tcttttccca gcttttcata ctcggactca
   262021 gatctgggac tagctagggg atttcgaccc tgatctgtct acgcgattca ttaattgaat
   262081 ggattcgggt ataagaggag atgtataagg ctaaccagat cgtcaccaca catcgtcaac
   262141 ttcaccttgg catgcttcca tcagcgcgga aaagactgca ttgaacgaga agagaactaa
   262201 ggcaaggctg gtgatgtgcc actgtatgga gggttcagag agagtagaag tgaaacaaga
   262261 atctttattt agtggagcta atatgatcgt atgtctcctt cttgagaaag ctggcttgca
   262321 taaggagata agagcgtaat tgctctaagt gcgagcacgt gcgctactac tacatcataa
   262381 agaaaaaaga tgtaacaaag cacaattagc gtaacatatg ggaaagcggc tagcgcaaaa
   262441 cgaagtccaa gggggaagag ctgtttatga gcaggccggt tgacaacatc caatcaatgt
   262501 ctcccatgag ggtgcccttc cacctcctct ctttataagt cgagcgactc cgttccagtg
   262561 atgtctagcc gcgatagata cgtagctcgg ggccttcttg catagccttg ggctagggct
   262621 ttcccttcct ctttctacat ccttttggat gagatgataa ggcatgccta tccatgttct
   262681 attcagcctt tgctccacca ccgcaccgga atggttattt tgcccgaaaa agcggcaaga
   262741 gctcgttcgc caagtccgaa ctcccacttt ctcgtctttc ttcgatgcta gcaaccgcct
   262801 tttccccttt tcggcttctt tccttacatt cgagagactt tccctttact tagagagggg
   262861 accttttcct atttgttgtg gatgggactt ttccctagct gaagatgatt tccccgacaa
   262921 gagatagagg caagcggtgc tttacccgac ccgaggagag caggaaagga atagcagtta
   262981 tggtttggaa ccctataacc aacgataaat ttcaatttac tttctcaatc aagaaaatca
   263041 ataaaggaaa gggaataaga aagaattgaa attccaaaga aaggaaagat aaagatttgc
   263101 ctcaaacgta gccacgttat cggtattttt cggatagtaa aagaaaagag ccgggttttc
   263161 gatttgttcc atttagtagc tggctcaaag caaagggaag ggctcttttt tcggcggtag
   263221 gactgttata acttcttcct tttttaggag ttgcagtaga gcttaagtgg tagtagatac
   263281 ctacttggtc gcatatatct atttgtagct gattagctct ctaccggtcg gtctgactcg
   263341 ctcagcggga atatctgggc atagagggag ttgaaccctc acgatcttct cttgaccaat
   263401 cggaaccgtt ggttgctttt ttttaaaacc cggaatacta acgcaaaaac aagtcttctc
   263461 ttccttaagt tacctgaggg taataaaaga taactcaagc agccgaactc atagctcagt
   263521 agcttcttag ctgcgtagct cagtggtaga gcggttaact gactgatcgt aggattttta
   263581 gactgctcta tccgtaacgt aagagaatgc tcgagaaagt tctaacatta actagatctt
   263641 aaagatagaa gaaagatagg gagacctttt caaataaact accacatccg agaggatgaa
   263701 agggaagagt accttattat tcactaatta ttcattattc acctggaaaa taagtgggag
   263761 tactcaagaa aagaaagaaa tgcgtagctt catacaagta tgcctctctt ttaagtgaga
   263821 aaagagggag ggaatttccg aagcgagcac ctgttaatgt tacgactact cattcttggt
   263881 ttcattagct acagaacctt cttaagcctt tgaacgttta cttcccgttg gcttactctg
   263941 taagtttaac cttaaggttt aaaaaaagac tcatcgctaa agatggtcaa ccagtgaatg
   264001 tgggagtccc ttcaaataac attcagactc tattagtgtt gcagtggaag aaggttgact
   264061 ggtaggagta gtacccgtac acagcctttt ctatctccag taagcgccgt attcctcttt
   264121 cttgttcttg gtatgagtga gataaggact aagctaaact ggtacactat acagggtccg
   264181 aaggagtagt ttatgtgccc gctagccaca tatcttctct tagcgaaggg ggtgcaacac
   264241 tccttccaca ctcttacaac caattggaca cctattctaa tagctcatgt cttggtattg
   264301 ttggatccac tcttctccta ctgatcggta caaagcaatt cagaataagc gcactatctt
   264361 tctcttaggt tctttcttgc ttgtcaattc ttggtgtaat actcactcgt aaatgattgg
   264421 tgtaagactg agttttggac tgtggctagc tctctcttta gaaaaggaat tttcattcta
   264481 aaactgaaat aaagtagaac actttctcat tcaggacggt gctgcacgga acgatacact
   264541 taacacaata tatatcttga caaagtggaa tcgattcgat cattccagtc ggatagcatt
   264601 cgcgcctccc atccgcacgt gagaacttgg aaagctcaac tgtcatcggc tcgaagcaca
   264661 cttttgcaga ctgaagactt gccttcctct ccccttggtc ttcactcctc tccttaacag
   264721 tcgagctcaa ttacatcgac cctctcaaac caacaagccc tacctaggac ttcttcgggc
   264781 ttgattttag gctttattat actgccatcg ggtacgttgc gcactaggcg ttccttgagg
   264841 gaaacgcgtt tctttatcgt actttcatgt ttcgttgcta cgcgatctga cagattctat
   264901 taatcgcttt aaagagaaaa aaggggtacc cgaccgaagc agagcttctg acctcgttcc
   264961 gggaggggga gcccctctaa ggcaatataa gagaaaagga gttcccatag agttatatat
   265021 aagagcaggt aaaacaaggg tatataatat aagaaagaaa agacatattt cgtatagtaa
   265081 tgatagaaac tacacgcagg aaggtcgcgc acgtgggatc tcataattcg atagaatatc
   265141 ctctttcgtt tacatacgca agctcccgat tagtcgcaat cgcacttctg tgcaatatcc
   265201 aacgcatatt aaagcactta ccggcaaagc atcaaaagag tagcttgcgg attggttccc
   265261 ggtgacacag taaaggttga accatcaaca actcggatag catcaacccc aaaaactcag
   265321 aaattcctat caaccacttt cccaacaagg cagccgccat ggtaatgcga tattgtggtc
   265381 acagtgcgac gccagaactc gcccatcaga aaatcatttg atagatccac aggcaatgaa
   265441 ggtccaacat acctgaaatc tctaggacca aactattgtt ggtacttgaa ttcctccata
   265501 gagcggcttt taagtacatc atgaatcttt cgggtgccat tcacacacct ctccacatcg
   265561 ccaggatttc ggaagtatta aaatcttaca aacaattgga ttcaccttaa catcagttga
   265621 tgctagtctg agagaaccag cagagagcaa tacctcaccc ttatcgcgca gcatggcgtg
   265681 gtggaacccg cttctttgat cacggtaaac cacaccaata gctgatggtt ttgacggagg
   265741 ataaggcgat gaagtagcaa gaagtactct ctcaacaatt gcgtgtacag ccaccctgat
   265801 gttagaagtc tttgcgtagc tcagaaggtc ggctgcgctg ttagtatgtt gcataagact
   265861 cctagtatgg ggtacttttc cttatttccc cttattaacc cgaaggtttt ctaaggaaga
   265921 gaagagtcgc tactgatggg gcaagaaaag cttcttcttt agattgagag gcggaatagg
   265981 acccccttgc ttccaagcag tgtaggagta ctttcgtttt ctaggctcat tcccaatcca
   266041 gtaggaaagc aggctctagg tcgaggtaga cagcaagtaa gacagtcgtc tttctaaggg
   266101 aagggtgtta caggattggg agaacataga attggtaatt gggctctgct tgcttggttg
   266161 atgaataggt gagcgcatgc gcttagctgg ctagcagaac gggttaatgg gctcttaagg
   266221 ctttaattcc attatagatt ctgttttgtg gtatatgagg tcatagatcg tttatcgaat
   266281 ccattggtca aagtaagaac ttgatagcaa gggctagagc tacctttcaa gagacagagt
   266341 aaggcaagaa gaagaattct acgcaaaagg gccttcaaat aaggaggcag agagatgtgt
   266401 gtaacgaggt caagatcgac tacgaaatgc aaccaatggt tgcagaaaag gccaagcatt
   266461 gcgacaagca atccggtggt acaatctggg aacaaagaga ctcatcggag agatccataa
   266521 aggggactga aagcgatgct ccactactcg gtggtcgcgc agggaggaag atcagcactg
   266581 cactcgattt aaaacttact tcttccgcac tagagctaga gttcattctc tttgaaagac
   266641 gggtcactct ctttatttca tttatttccc agtttgatca atttcctcaa tgaaatgaat
   266701 ccgattcgag agcagataga gcaactgtcc aatctcgttc gggtaaatga tggctcttag
   266761 tgggccccat cccctgttgg ctgttgcttg agaatccgca gaagggctta gtcgcatctc
   266821 tcagcgggga aaacggatga ctactgatag ggcacagccc catgagtcat ggtagaagtc
   266881 ctttttttct actgatttcc gtgcttgcgt cggagacaag aacaacacct tatgcataga
   266941 tccttattaa aggctgcgag ctgttctaaa tcaatctctt aaaatcgaac atgtctacac
   267001 tcctccggag tgagttgaaa ttgatgatgc ccaggctcga cactcatcat tctacttttc
   267061 cttctcgtgc cggtccaatc ccatcagatc tagctgtctg tcctcggaat ctaaggagat
   267121 taggggccag tgccaaccat ttcggtgctt tcaagaggtt acggaactaa gaacctagtt
   267181 ggaacgatct aaacatcagt gttttcgaac atcactttac gatataaacg gactggaaat
   267241 ctcttctctc tcatcaatca gtccccacgg cagggccaag caaggcctag caatatcgcg
   267301 taagtgaaga caccgtaacc tatatatact accgatatct ctcgtcaaac gaaaactctt
   267361 cctttcttgc agaacctcgg ctgaagatcc actagtagtg ggtggtggtc tgagtgtgtc
   267421 cgtgctagat gtttgaagga ggtctctggg acatgcccat ggtgtcgggt tttcgggaat
   267481 tgaatcagga ttgtcttgtg ccagaactct tggacgaagg tctgattcag caaacggaag
   267541 agtgggtggt tagctttccc actctctttt tacatagcca actagttggt gtactttccc
   267601 tcgacgctga ccagatcgaa gtcaagatca agaaacagta acagcagtca atccactaat
   267661 taagtaatgt aattaaggca ctatagctat tcactcacca acaagagctg cttcgagctt
   267721 ctacggtact agtcccgtac cggttacgag aaaaggtata ttccaatttt ttaacactgg
   267781 gttttcaacc catttaggga tagaagacaa agagttccta ctgtcacttc tattctccaa
   267841 ggggagcacc aggaaaaaga aaatggaaag agtaagattc atgtgcagcc tttctcttat
   267901 atacgaaaac gatagcacca aactcaactg attcaatggc agcagtcgag atgcctctcc
   267961 agggggaact aaacccttgc attctattat tgtattgtaa tggcttcaac cgctcctgaa
   268021 tcggcgtaag aagtcggacg gccttaaatg caactcatct cggctgatgg ggctcatctg
   268081 atgtcatctg tcggcagctt tcggtctggc agggaggtat caatattcat tacgagcctc
   268141 tattctaagg tcaggtacct atccttcttt tgaagaaaga tgatcaccac caatttgatc
   268201 gttgtcgttc gttcggaact agccagggct gttcatttcg aaccaggagc cggaaactct
   268261 gcagtcgtat aagtaggaat ccaagtcaat gcttggttgt ttagtccaag ggggggaact
   268321 catttatata aaaagatata taagccaggc tcttcgactg agtcaggaat gggaccaaga
   268381 ccagctttga gtctcagtct tcttctgtta atgattcacc gggacgttct gagtcaataa
   268441 ctgaactaat ggttagctca ccgtaacctt gctaactaaa tcagcttctc tgtccgaatt
   268501 cttctactac ttcaggtttc attgaagagg ttaatagttg tttcatgggg gtatgtatgg
   268561 tttgttcgtt ctttaatttg aatccccatt ttaatttaaa taataaagct gctagagcct
   268621 gactccttaa agtatactat tggtttgata catatgcctt gggatctttc aaccgtctcg
   268681 ctaggtgggg tagcttgatc ttggagtacg tattagctct ccttattcgc aaggagagca
   268741 aacactaact ccgctatatc gcttggaagg gttattcgct cctcgctgtt cgctgcattc
   268801 gatttggcgt ggagccagac agaagggcgt ggagcatcat atctatttct cgtggagcag
   268861 gtcgaggaaa gctctaggga agatgtagtg ttaccaacaa ggtgcaatca tctcatgcta
   268921 tgaatataga taggcaatca gctcgcgaat aggcataaga aaagaaaaaa tgggattcaa
   268981 aggtcgatta aattaaggcc cgtgcatctg agacacggag caatttgccg tattactctg
   269041 agctgtagtc gacctcacga caggcacctt acgattgccg gcttggagtt cacccgtcgc
   269101 tttcccctag gagtcgtcat ccgcaggtac gaactaaact agtcgagatg tatgtggtgc
   269161 cctttcattc acattggcga gggagtagcg gtttctacaa gccattgtta aatccttgga
   269221 tggggcatgc gagctttagc catctacagt tctctgtaag gctccatcta atagatagat
   269281 ttatttacca gcccttccgt cttgcgggta gggggctttt attgaagatc ttgaggaagt
   269341 gagcaatcaa atgagaaagg tatttctagt gtaagtgctt ctgcctaaga gccagttgct
   269401 ttctgtcgtc cttaccctgc cagtccaagt ttcatctctc ctattggatt tgtccaagta
   269461 gtgaaaatag tggtaattat gcctagtggc attgaagccc cttatcaaca aacctcggtt
   269521 ggataagttc aaaggtttct ccttgtccag ttgatctctg ctttgtgtct ttcttcgcat
   269581 aggcacgcat ccctaactcg gtgaagcctt agtgcctgtg ttcggacaaa ctaaagcagc
   269641 ggcctaagct cgatcccgcg ggcttcatca aatatattgg ctatttacca gtactaatac
   269701 taattagtgg caagccttta atctctctct ttctccactg gcctagtcac aaaacaaaaa
   269761 aaggagctga aacaattgaa ttagacgagt ctcgtctttc gtttcgattg attctgtcat
   269821 aaatatcaaa actactctaa ggctcgatgt aattgaggtc attttctagt tcacgaaaga
   269881 aagattcttc agaggaagga aaaagatagc ctttacctcg ccttctaagg ctacagaagt
   269941 gaaaaggctt tgtctccctc tttaccgaaa taacctgttc gaaaagagct tacccaaacc
   270001 gaacattctt cccttgtttg cagggagcta ggacaaacta ttgaatcggc catagtggag
   270061 cgcttcttca gtgatttaat cacattccaa ttcagttata ttttcttgct tccaaagctt
   270121 cccaagagcg gacccgttct aaaataaaat ggaataaatg ctttggggaa tcgataaagc
   270181 ttagattttt gtacttgaga accaaacttc aaagcaatgt ctttaactat ttcatctata
   270241 gttgctcgca tgtcaattgc atcagaagag tttttggctc gcaaagagtc ctattggcag
   270301 taagaactga tgccacttca tcttgagcac tcttatgctg aaacactatc aacagtaggc
   270361 aatcgtctcg tagtaagctt catcttcatg aaatagagga tttgcctcat agcgagcggg
   270421 aaagagctca aagacaggct gaggtaaaga cagagtattc cctcttcggc taagcaggat
   270481 ctactcacat tacctggtcc taatggtaat cggttcgtca gctcagaggt aattacgttt
   270541 ctcgagcgaa ggaagaagcg agaaagctac atttgctggg actgcccaat tcattagtgt
   270601 tctctgggtc ttggcgctaa ccatagtaat gaggtaactc caaagatgca aacggaattg
   270661 gagttgaatt agagaatggc atgaccacag cacttattct atattctctt gtcttctaac
   270721 cggtggtgga gggattgaga atattccgta cctttccctt tactcgggtt tagaatcata
   270781 atgcaccgaa ctagggcatc gtttctggca agagatggaa tcgaaggact tcgccctgaa
   270841 agctataccc gttcacgtaa gaaacgatat acataagaga atcttctctc cggtgagtcg
   270901 catattccac acttaccgct tgcttttgaa ttgtcaaatt tgtattttat tgtaaagcct
   270961 tgaaaagaga ttgaagttta atagaaaaga gagtcgtggc taatgaatct attagcactg
   271021 ctagggtagg aagagtcaac tcttatgttc cccccaacca gtaagaagca ctaaacttaa
   271081 ccgcaggagt tcctggctgg cctgtctcgc ttcttggtac tggcctggca atgtattcaa
   271141 tcagttacct gacagttctt tcttgtttcc tgtccgattc cccggcttcc cgctccgaaa
   271201 gaagagttat gagttggtga ttggggcatc ttctttatct aaaggccgct tcccggaagg
   271261 gtggagcaac aagcaccctt tctccacgtg ctagggttta accattcacc acgacatata
   271321 catacattaa cggaaacgga agactgattc tcgtgtcaat tcaataaggt ctgaggatga
   271381 gacaggattg aagcaccttt cccacagctc atgggccgcg ggaagtggaa gtagaatggc
   271441 ttggtacgcg cctgcttttg agagtattta tgcgttagca ttttttaaaa aaaggctcaa
   271501 agcgaatggt caaggtcaaa ggattaaaag gatgggagtc ttgatgggct tcgtcattag
   271561 tagtggggaa gctggccaat tcacaatgtg attagtaggt acggcacctc aagagtcatc
   271621 tcagtcatag cccttccttg cctttagtga gaggacttct acggtcttta gtctggatat
   271681 gtaggagaat ccttatagta agaggaggct atccatttcc ctagcgaggg aaagcaagtt
   271741 cttcagtaaa gagacttcct tgaataatag aatagcatcc gcgctctctc atctcgtttc
   271801 gtattaaaca ctcgttcttc tccaggcagt tttcttgagg atcttgagaa agagggagaa
   271861 cagacaaagg caagccatct attattggca gtttccttac atgtcggttt ccttccctgc
   271921 gggtttaatt gtagttacaa ttctcctttc tttcgaccta ggcgagaaga agttagcctt
   271981 ttcgtaagga gccttcttta ccactaggtt atctatcttt gtctaaccca ttgattgagt
[truncated: 377,860 more chars]
