# Supplementary material for: The complete organellar genomes of the entheogenic plant Psychotria viridis (Rubiaceae), a main component of the ayahuasca brew
Source: PeerJ. 2022 Oct 18;10:e14114. doi: 10.7717/peerj.14114 (PMC9586082; doi:10.7717/peerj.14114)
Supplement: Supplemental Information 1 [file peerj-10-14114-s001.zip › README.txt]

The plastid of P. viridis is ON064099.txt, the mitochondrial haplotype I is ON064100.txt, and the haplotype II is ON968433.txt.
